# Supplementary material for: Blood DNA methylomic signatures associated with CSF biomarkers of Alzheimer's disease in the EMIF‐AD study
Source: Alzheimers Dement. 2024 Aug 28;20(10):6722–39. doi: 10.1002/alz.14098 (PMC11485320; doi:10.1002/alz.14098)
Supplement: Supplementary file 2 — Supporting Information [file ALZ-20-6722-s002.xlsx]

## Sheet: Sup T1
Supplementary Table 1: The 1000 most significant differentially methylated positions (DMPs) that were associated with disease status. Probe information is provided corresponding to chromosomal location (hg19/GRCh37 genomic annotation), Illumina (UCSC) gene annotation, the UCSC gene group, CpG island name, relation to CpG island (if relevant), and the genes with a transcription start site (TSS) wi…
CpG ID	Position	ANOVA		MCI v Control				AD v Control				AD v MCI				Illumina Annotation	UCSC Gene Group	UCSC CpG Island Name	Relation to UCSC CpG Island	Genes with TSS within 5Kb upstream or 1Kb downstream from GREAT annotation (distance to TSS)
		F	P Value	Diff	LWR	UPR	Padj	Diff	LWR	UPR	Padj	Diff	LWR	UPR	Padj
cg03104428	chr1:102462043	10.5754	2.89275e-05	-0.00778942	-0.0171924	0.00161351	0.126865	0.0152129	0.00304342	0.0273823	0.0095829	0.0230023	0.0112296	0.034775	1.53337e-05	OLFM3	Body			OLFM3 (+543)
cg26995653	chr2:858038	10.1972	4.1858e-05	0.00279657	-0.0040293	0.00962244	0.60123	-0.0134588	-0.0222929	-0.00462461	0.00106796	-0.0162553	-0.0248015	-0.00770919	2.68614e-05					TMEM18 (-180,600), SNTG2 (-88,516)
cg25769889	chr18:28620915	10.1144	4.53849e-05	0.00446942	-0.00918374	0.0181226	0.722453	-0.0276729	-0.0453431	-0.0100027	0.00073223	-0.0321423	-0.0492364	-0.0150482	3.38533e-05	DSC3	Body	chr18:28621489-28623117	N_Shore	DSC3 (+1,792)
cg01153613	chr6:139928856	9.39117	9.20951e-05	-0.00426116	-0.00969465	0.00117233	0.156891	0.00826245	0.00123033	0.0152946	0.0163213	0.0125236	0.00572076	0.0193265	5.11589e-05					CITED2 (-233,100)
cg22172230	chr11:9685768	9.30879	9.98329e-05	-0.000645718	-0.00196228	0.000670843	0.482713	0.00237036	0.000666448	0.00407428	0.00324725	0.00301608	0.00136772	0.00466445	5.74461e-05	SWAP70	1stExon	chr11:9685520-9686050	Island	SWAP70 (+145)
cg12413119	chr4:160498415	9.1083	0.000121498	0.00205095	-0.00203087	0.00613277	0.46567	-0.00720697	-0.0124897	-0.0019242	0.00402421	-0.00925791	-0.0143684	-0.00414738	6.92715e-05					RAPGEF2 (+309,527)
cg06705987	chr17:1508723	9.07959	0.000124964	0.00363361	-0.00208947	0.00935669	0.295931	-0.00937236	-0.0167793	-0.00196545	0.00856785	-0.013006	-0.0201714	-0.00584054	6.6788e-05	SLC43A2	TSS1500	chr17:1509882-1510101	N_Shore	PITPNA (-42,614), SLC43A2 (+23,407)
cg09417683	chr10:26222250	9.04132	0.000129739	0.00526227	0.000561435	0.00996311	0.0237161	-0.00491664	-0.0110005	0.00116727	0.14005	-0.0101789	-0.0160645	-0.00429335	0.000157722	MYO3A	TSS1500	chr10:26222921-26224022	N_Shore	MYO3A (-946)
cg14900160	chr5:71079386	8.83102	0.000159438	-4.49788e-05	-0.00503802	0.00494807	0.999753	-0.0104805	-0.0169426	-0.00401844	0.000440369	-0.0104355	-0.016687	-0.00418414	0.000282069					MAP1B (-323,675), CARTPT (+64,397)
cg02497737	chr15:84595079	8.7184	0.000178051	-0.0054252	-0.011438	0.000587576	0.0867281	0.0077774	-4.45021e-06	0.0155592	0.0501693	0.0132026	0.00567446	0.0207307	0.000124068	ADAMTSL3	Body			GOLGA6L4 (-309,446), ADAMTSL3 (+272,242)
cg27474479	chr16:47155107	8.69304	0.000182535	0.00251228	-0.00123787	0.00626243	0.258016	0.00860706	0.00375355	0.0134606	0.000102002	0.00609478	0.0013995	0.01079	0.00671174	NETO2	Body			DNAJA2 (-147,409), NETO2 (+22,801)
cg01473948	chr6:148823785	8.5771	0.000204519	-0.00433604	-0.0091185	0.000446435	0.0847146	0.00606574	-0.000123814	0.0122553	0.0562132	0.0104018	0.00441402	0.0163895	0.000146217	SASH1	Body			UST (-244,679), SASH1 (+160,057)
cg14715455	chr9:73035436	8.55969	0.000208043	-0.000828209	-0.0018041	0.000147679	0.114649	0.00130471	4.16989e-05	0.00256772	0.0410091	0.00213292	0.000911085	0.00335475	0.000134445			chr9:73033798-73035448	Island	KLF9 (-5,897), TRPM3 (+701,078)
cg03831502	chr2:120237911	8.4939	0.000221913	0.00523617	-0.00195532	0.0124277	0.202209	-0.0105398	-0.0198472	-0.00123244	0.0217649	-0.015776	-0.0247799	-0.00677206	0.000126111	SCTR	Body			SCTR (+44,159), TMEM37 (+48,467)
cg19361032	chr1:98514282	8.47921	0.000225134	0.00416752	-0.000920696	0.00925575	0.132825	-0.00692495	-0.0135102	-0.000339688	0.0365848	-0.0110925	-0.017463	-0.00472191	0.000140512			chr1:98510966-98511710	S_Shelf	SNX7 (-612,997), DPYD (-127,704)
cg20240407	chr2:198253063	8.46844	0.000227526	-0.00378223	-0.00772904	0.000164579	0.0636653	0.00468274	-0.000425288	0.00979077	0.0802122	0.00846497	0.00352348	0.0134065	0.000185207					ANKRD44 (-77,553), SF3B1 (+46,752)
cg13945687	chr3:23988123	8.33493	0.000259377	-0.000918376	-0.00303703	0.00120028	0.56589	0.00366563	0.000923629	0.00640764	0.00498763	0.00458401	0.0019314	0.00723661	0.000159839	NR1D2	5'UTR	chr3:23986693-23988021	S_Shore	NR1D2 (+1,373), THRB (+548,143)
cg10562576	chr22:25335870	8.31817	0.000263678	0.00184151	-0.00227269	0.00595571	0.545003	-0.00705955	-0.0123842	-0.00173488	0.00543137	-0.00890107	-0.0140521	-0.00374999	0.000160014	TMEM211	TSS1500			TMEM211 (+6,792), SGSM1 (+133,585)
cg17887537	chr9:19049789	8.28662	0.000271971	-0.00107748	-0.00213661	-1.83497e-05	0.0450946	0.00114324	-0.000227503	0.00251398	0.123379	0.00222072	0.000894665	0.00354677	0.000268006	RRAGA	1stExon	chr9:19049081-19049949	Island	RRAGA (+418)
cg19475020	chr12:119119725	8.0807	0.000332909	-0.0014953	-0.0123116	0.00932098	0.943596	-0.0224236	-0.0364223	-0.00842503	0.000529448	-0.0209283	-0.0344706	-0.00738612	0.000880438					SRRM4 (-299,575), SUDS3 (+305,541)
cg09832947	chr17:4634211	8.06022	0.000339673	-0.00289241	-0.0075257	0.00174089	0.30808	0.00702815	0.00103165	0.0130246	0.0166518	0.00992056	0.00411956	0.0157216	0.000190488	MED11	TSS1500	chr17:4634567-4635230	N_Shore	MED11 (-518)
cg25154462	chr8:32743164	8.03927	0.000346735	0.00645208	-0.0055715	0.0184757	0.418417	-0.0192339	-0.034795	-0.00367274	0.0106124	-0.025686	-0.0407398	-0.0106322	0.000197782					NRG1 (+337,437), FUT10 (+587,776)
cg13986367	chr11:66789821	8.03925	0.000346742	0.00197938	-0.00733599	0.0112948	0.87188	-0.0173714	-0.0294275	-0.00531524	0.00216133	-0.0193508	-0.0310138	-0.00768768	0.000310605	SYT12	TSS1500	chr11:66790543-66791440	N_Shore	RHOD (-34,468), SYT12 (+15,573)
cg04460609	chr4:16532808	7.92256	0.000388851	-0.00214403	-0.0088659	0.00457784	0.734419	0.0119071	0.00320758	0.0206067	0.00388444	0.0140512	0.00563524	0.0224671	0.000281317	LDB2	Body			TAPT1 (-304,645), LDB2 (+367,624)
cg27292977	chr14:92305602	7.89378	0.000400003	0.00194359	-0.000679424	0.0045666	0.191089	-0.00359276	-0.00698751	-0.000198008	0.035082	-0.00553634	-0.00882042	-0.00225227	0.000240931	TC2N	5'UTR	chr14:92302201-92303078	S_Shelf	CATSPERB (-107,173), TC2N (+28,271)
cg08996334	chr3:114270647	7.88936	0.000401744	0.00407577	-0.000944838	0.00909638	0.137588	-0.00646183	-0.0129596	3.59272e-05	0.0516569	-0.0105376	-0.0168235	-0.00425169	0.000263693	ZBTB20	5'UTR			ZBTB20 (-168,160)
cg15109053	chr10:107907015	7.78316	0.000445927	-0.000950664	-0.0141435	0.0122422	0.984347	0.0253857	0.00831122	0.0424601	0.00146754	0.0263363	0.00981856	0.0428541	0.000566618					NONE
cg10099207	chr15:39544144	7.75718	0.000457458	0.00217675	-0.00360401	0.00795751	0.650548	-0.0098507	-0.0173323	-0.00236913	0.00582692	-0.0120275	-0.0192651	-0.0047898	0.000302934	C15orf54	5'UTR			RASGRP1 (-687,138), THBS1 (-329,150)
cg15813095	chr11:47491068	7.73577	0.000467187	-0.000933103	-0.00489137	0.00302516	0.844744	0.00716399	0.00204114	0.0122868	0.00306122	0.00809709	0.00314126	0.0130529	0.000393889	CUGBP1	3'UTR			RAPSN (-20,339), CELF1 (+54,472)
cg21297973	chr4:48832831	7.70488	0.000481586	-0.00103693	-0.00233896	0.000265095	0.148145	0.00166517	-1.99393e-05	0.00335028	0.0536016	0.0027021	0.00107193	0.00433227	0.000315301	OCIAD1	TSS1500	chr4:48832807-48833569	Island	OCIAD1 (-270)
cg22895379	chr7:142560969	7.70446	0.000481787	-0.00428839	-0.00978081	0.00120403	0.159446	0.00712509	1.67049e-05	0.0142335	0.0493094	0.0114135	0.00453685	0.0182901	0.000308845	EPHB6	Body			EPHB6 (+8,178), TRPV6 (+22,538)
cg09219011	chr20:36800139	7.69041	0.000488486	-0.00206032	-0.00642063	0.0023	0.508551	0.00703194	0.00138874	0.0126751	0.00986586	0.00909225	0.00363304	0.0145515	0.000292502					BPI (-132,386), TGM2 (-6,366)
cg25452407	chr3:4868088	7.66747	0.000499627	0.00141903	-0.00190154	0.0047396	0.574981	-0.00547724	-0.00977478	-0.00117969	0.00800689	-0.00689626	-0.0110537	-0.00273883	0.000311685	ITPR1	Body			BHLHE40 (-152,713), ITPR1 (+333,057)
cg04255547	chr17:16922067	7.62405	0.00052141	-0.00054275	-0.00334502	0.00225952	0.892326	-0.00571584	-0.00934259	-0.00208909	0.00066957	-0.00517309	-0.0086816	-0.00166458	0.00163009					TNFRSF13B (-46,666), MPRIP (-24,007)
cg16555541	chr1:23164074	7.60606	0.000530718	0.000751188	-0.0029517	0.00445408	0.882517	0.00755832	0.00276598	0.0123507	0.000662693	0.00680713	0.00217103	0.0114432	0.00171736	EPHB2	Body			KDM1A (-181,912), EPHB2 (+126,612)
cg27476859	chr7:2772710	7.56252	0.000553926	-0.00420383	-0.0105197	0.00211202	0.262515	0.00887999	0.000705896	0.0170541	0.0293901	0.0130838	0.00517623	0.0209914	0.000324268	GNA12	Body	chr7:2774444-2774655	N_Shore	AMZ1 (+53,555), GNA12 (+111,248)
cg08425177	chr4:120516527	7.55336	0.000558935	0.000130315	-0.00273021	0.00299084	0.993714	-0.00546562	-0.00916776	-0.00176348	0.00160399	-0.00559593	-0.00917737	-0.00201449	0.000756238	PDE5A	Body			FABP2 (-272,983), PDE5A (+33,619)
cg03132290	chr12:46765283	7.525	0.000574739	-0.000932036	-0.0020687	0.000204629	0.132229	0.00139153	-7.95651e-05	0.00286262	0.0682734	0.00232356	0.000900432	0.00374669	0.000398088	SLC38A2	5'UTR	chr12:46765134-46766633	Island	SLC38A1 (-102,489), SLC38A2 (+1,367)
cg06419345	chr15:24924269	7.49874	0.000589773	0.00564201	-0.000197374	0.0114814	0.0608629	-0.00600871	-0.0135661	0.00154873	0.149081	-0.0116507	-0.0189618	-0.00433968	0.000571003	NPAP1	1stExon	chr15:24920613-24921252	S_Shelf	SNRPN (-144,525), NPAP1 (+3,729)
cg05046746	chr2:1661425	7.48892	0.000595495	-0.00162391	-0.0073337	0.00408588	0.782319	0.00994639	0.00255668	0.0173361	0.00464531	0.0115703	0.00442151	0.0187191	0.000454236	PXDN	Body			PXDN (+86,853), TPO (+244,193)
cg14097388	chr6:74892868	7.39715	0.000651741	0.00105985	-0.00243646	0.00455617	0.756662	-0.00599825	-0.0105232	-0.00147326	0.00544131	-0.0070581	-0.0114356	-0.00268064	0.000480658	LOC101928516	Body			CD109 (+487,042)
cg13509147	chr19:4153603	7.37184	0.000668169	-0.000884232	-0.00330086	0.0015324	0.666312	0.00401683	0.000889178	0.00714448	0.00744351	0.00490106	0.00187538	0.00792674	0.00044871	CREB3L3	TSS200			CREB3L3 (+6)
cg04243827	chr5:3103718	7.35871	0.000676852	-0.0065129	-0.0173585	0.00433265	0.336229	-0.0228875	-0.036924	-0.00885096	0.00040612	-0.0163746	-0.0299535	-0.00279569	0.0131577					IRX1 (-492,450), C5orf38 (+351,457)
cg05268245	chr10:97110147	7.35268	0.000680881	-0.00571619	-0.0105931	-0.000839296	0.0166457	0.00332515	-0.00298662	0.00963692	0.431767	0.00904134	0.00293536	0.0151473	0.0015451	SORBS1	Body			PDLIM1 (-59,367), SORBS1 (+210,988)
cg04880120	chr11:108731217	7.33065	0.000695792	0.00515276	-0.00146991	0.0117754	0.161489	-0.00825182	-0.016823	0.00031936	0.0620774	-0.0134046	-0.0216963	-0.00511284	0.000462189	DDX10	Body			C11orf87 (-561,629), DDX10 (+195,466)
cg13676726	chr12:34455544	7.30773	0.000711661	0.00143129	-0.00300928	0.00587185	0.729644	-0.00749901	-0.0132461	-0.00175195	0.00637611	-0.0089303	-0.01449	-0.00337061	0.000508457					ALG10 (+280,329)
cg25267485	chr14:27342258	7.30653	0.000712499	0.0013487	-0.00970717	0.0124046	0.955797	-0.0202528	-0.0345615	-0.00594408	0.00266628	-0.0216015	-0.0354437	-0.00775928	0.000769406	LOC101927081	TSS200			NOVA1 (-275,299)
cg05610632	chr18:54318940	7.30372	0.000714474	-0.000236333	-0.00122672	0.000754058	0.841238	0.00173486	0.000453078	0.00301664	0.00438047	0.00197119	0.0007312	0.00321119	0.00059163	WDR7	5'UTR	chr18:54318456-54318785	S_Shore	WDR7 (+325)
cg15866047	chr19:12998099	7.29581	0.000720057	-0.00202378	-0.00556667	0.00151912	0.372802	0.0051936	0.000608315	0.00977888	0.0217287	0.00721737	0.00278158	0.0116532	0.000419519	KLF1	TSS200	chr19:12996086-12997039	S_Shore	GCDH (-3,741), KLF1 (-105)
cg18243604	chr2:133574124	7.29492	0.000720682	0.00191666	-0.00247073	0.00630404	0.560874	-0.00698234	-0.0126606	-0.00130411	0.0111089	-0.008899	-0.0143921	-0.0034059	0.000447839	MIR7853	Body			LYPD1 (-146,347), NCKAP5 (+751,907)
cg12744823	chr6:28806965	7.26779	0.00074018	-0.00117138	-0.00268192	0.000339173	0.163437	0.00187269	-8.22917e-05	0.00382767	0.0638078	0.00304406	0.00115282	0.00493531	0.000493271			chr6:28806691-28806932	S_Shore	SCAND3 (-251,854), TRIM27 (+84,801)
cg04897406	chr15:39198024	7.23787	0.000762293	0.00285052	-0.0036479	0.00934893	0.558223	-0.0102814	-0.0186918	-0.00187102	0.011697	-0.0131319	-0.0212681	-0.00499573	0.000473429					THBS1 (-675,270), RASGRP1 (-341,018)
cg20930793	chr14:31872220	7.22488	0.0007721	-0.00214102	-0.00676867	0.00248662	0.522901	0.00721419	0.00122501	0.0132034	0.0132832	0.00935521	0.00356129	0.0151491	0.000470619	HEATR5A	5'UTR			HECTD1 (-195,532), ENSG00000203546 (+54,393)
cg02944171	chr16:89092710	7.22422	0.000772598	0.00381467	-0.00164412	0.00927347	0.229169	-0.00721412	-0.014279	-0.000149255	0.0440745	-0.0110288	-0.0178633	-0.00419426	0.000474868					ACSF3 (-67,507), CBFA2T3 (-49,099)
cg00765655	chr1:6304199	7.19131	0.000798022	0.00263022	-0.00131643	0.00657686	0.261631	-0.00533725	-0.0104451	-0.000229428	0.0381239	-0.00796746	-0.0129088	-0.00302617	0.000480419	HES3	TSS200	chr1:6305148-6306463	N_Shore	HES3 (-53)
cg10816169	chr11:66080868	7.17455	0.000811293	-0.00279616	-0.00715234	0.00156001	0.288115	0.00599528	0.00035744	0.0116331	0.0339869	0.00879144	0.00333741	0.0142455	0.000482677			chr11:66079092-66080920	Island	CD248 (+3,647), TMEM151A (+21,528)
cg04976891	chr22:48391457	7.17042	0.000814597	0.00064049	-0.00179149	0.00307247	0.810146	-0.00417275	-0.00732026	-0.00102524	0.00543505	-0.00481324	-0.00785813	-0.00176835	0.000641506					FAM19A5 (-493,815)
cg10361765	chr11:19440976	7.13402	0.000844308	-0.00429163	-0.0157537	0.00717046	0.653706	0.0186046	0.00377017	0.0334391	0.00930272	0.0228962	0.00854544	0.037247	0.000561244	NAV2	Body			NAV2 (-294,167), E2F8 (-177,810)
cg08076044	chr17:26685074	7.11465	0.000860556	-0.0074465	-0.0211817	0.00628872	0.410967	0.0201792	0.00240287	0.0379556	0.0213693	0.0276257	0.0104289	0.0448225	0.000507588	TMEM199	Body	chr17:26684165-26684875	S_Shore	POLDIP2 (-602), TMEM199 (+471)
cg01109660	chrX:19008190	7.11262	0.000862277	0.00228663	-0.00209755	0.0066708	0.438995	-0.0065268	-0.0122009	-0.000852729	0.0193099	-0.00881343	-0.0143025	-0.00332434	0.00051141	GPR64	3'UTR			PHKA2 (-5,475), GPR64 (+132,487)
cg22728371	chr5:32313149	7.10845	0.000865824	0.000248908	-0.000855174	0.00135299	0.856997	0.00219159	0.000762672	0.00362052	0.000976093	0.00194269	0.000560351	0.00332502	0.002894	MTMR12	TSS200	chr5:32312338-32313469	Island	MTMR12 (-35)
cg03013333	chr13:77592874	7.06085	0.000907347	-0.000822626	-0.00434569	0.00270044	0.84744	0.00607073	0.00151112	0.0106303	0.00520188	0.00689336	0.0024824	0.0113043	0.000754211	FBXL3	ExonBnd			FBXL3 (+8,411), CLN5 (+28,080)
cg23759053	chr7:34173999	7.05278	0.000914586	-0.000912069	-0.00476519	0.00294105	0.843566	0.0066263	0.00163952	0.0116131	0.00530912	0.00753837	0.00271417	0.0123626	0.00075533	BMPER	Body			NPSR1 (-523,898), BMPER (+229,477)
cg16169193	chr11:118957994	7.05264	0.000914713	-0.00107413	-0.0069697	0.00482145	0.9041	0.0103663	0.00273611	0.0179964	0.00420774	0.0114404	0.004059	0.0188218	0.000846099	HMBS	5'UTR	chr11:118955574-118955832	S_Shelf	HMBS (+2,402), H2AFX (+8,183)
cg13369534	chr2:119287847	7.02529	0.000939672	-0.00613233	-0.01751	0.00524538	0.41523	0.0166076	0.0018824	0.0313329	0.0224367	0.02274	0.00849481	0.0369851	0.000556846					EN1 (+317,407), INSIG2 (+441,798)
cg12756996	chr12:46591998	7.01572	0.00094856	0.00104184	-0.00177378	0.00385746	0.660214	-0.0045351	-0.00817913	-0.000891081	0.0099782	-0.00557695	-0.00910217	-0.00205173	0.000634261	SLC38A1	Body			SCAF11 (-207,651), SLC38A1 (+70,797)
cg05881163	chr2:1377442	6.98642	0.000976317	0.00349487	-0.00137613	0.00836588	0.211718	-0.00616406	-0.0124682	0.000140078	0.0569395	-0.00965893	-0.0157575	-0.00356033	0.000624118					TPO (-39,791), SNTG2 (+430,889)
cg00396865	chr9:139620597	6.96513	0.000997001	0.00110378	-0.00284294	0.00505049	0.788683	-0.00661416	-0.0117221	-0.00150625	0.00687469	-0.00771794	-0.0126593	-0.00277656	0.000760181	SNHG7	Body	chr9:139622242-139623428	N_Shore	FAM69B (+13,576), LCN10 (+16,814)
cg11189237	chr11:33576058	6.96184	0.00100023	-0.00131668	-0.00675732	0.00412396	0.837099	0.00926869	0.00222732	0.0163101	0.00584228	0.0105854	0.00377357	0.0173972	0.000815938	KIAA1549L	Body			KIAA1549L (+12,238), C11orf91 (+146,289)
cg10930703	chr18:43570033	6.95823	0.0010038	0.00494601	-0.00465692	0.0145489	0.448019	-0.0141476	-0.0265759	-0.00171929	0.0209228	-0.0190936	-0.0311167	-0.0070705	0.000600323	PSTPIP2	Body			EPG5 (-22,794), PSTPIP2 (+82,193)
cg11950777	chr8:8718206	6.943	0.00101896	0.00182539	-0.00240007	0.00605085	0.568074	-0.00653879	-0.0120075	-0.00107012	0.0141352	-0.00836418	-0.0136546	-0.0030738	0.000640009	MFHAS1	Body			MFHAS1 (+32,949), CLDN23 (+158,759)
cg02719954	chr8:23830907	6.86941	0.00109553	-0.00862534	-0.0186415	0.00139085	0.107601	0.010729	-0.0022341	0.0236922	0.127333	0.0193544	0.00681387	0.0318949	0.000896692					ADAM28 (-320,646), STC1 (-118,588)
cg13022888	chr14:82000246	6.86586	0.00109936	2.87156e-05	-0.00333666	0.00339409	0.999779	-0.00619792	-0.0105534	-0.00184239	0.0025055	-0.00622663	-0.0104402	-0.00201311	0.00158455	SEL1L	TSS200	chr14:81999751-82000434	Island	SEL1L (-42)
cg12446303	chr6:168709593	6.85445	0.00111179	0.00485573	-5.8078e-05	0.00976954	0.0535974	-0.00437656	-0.0107361	0.00198298	0.239516	-0.00923228	-0.0153845	-0.00308008	0.00130248	DACT2	Body	chr6:168709592-168710204	Island	FRMD1 (-229,755), DACT2 (+10,809)
cg07944400	chr20:17982263	6.84868	0.00111812	-0.00109057	-0.0056761	0.00349496	0.842208	0.00775558	0.00182091	0.0136903	0.00628083	0.00884615	0.00310497	0.0145873	0.000916957					SNX5 (-32,641), OVOL2 (+56,258)
cg04900565	chr14:33408948	6.84266	0.00112478	0.00191154	-0.000589413	0.0044125	0.172029	-0.00297294	-0.00620972	0.000263842	0.0794535	-0.00488448	-0.00801574	-0.00175323	0.000773821	NPAS3	Body			NPAS3 (+426)
cg04049109	chr1:14235315	6.82308	0.00114666	0.000178048	-0.00802285	0.00837895	0.998569	-0.0149951	-0.0256088	-0.00438133	0.00272397	-0.0151731	-0.0254409	-0.00490542	0.00158486					KAZN (-689,885), PRDM2 (+203,966)
cg04296178	chr2:240650117	6.81302	0.00115808	0.00176702	-0.00044164	0.00397568	0.145596	-0.00251878	-0.00537727	0.000339706	0.0969986	-0.0042858	-0.00705109	-0.00152051	0.000846412			chr2:240649998-240650205	Island	HDAC4 (-327,475), NDUFA10 (+314,702)
cg10766103	chr12:56842950	6.80684	0.00116516	0.000399205	-0.000403199	0.00120161	0.472671	-0.00117829	-0.00221677	-0.0001398	0.0214481	-0.00157749	-0.00258212	-0.000572862	0.00070548	TIMELESS	5'UTR	chr12:56842846-56843255	Island	TIMELESS (+233)
cg18935575	chr7:113688225	6.78715	0.00118797	0.00204134	-0.0036908	0.00777348	0.680696	-0.00911829	-0.0165369	-0.00169965	0.011154	-0.0111596	-0.0183364	-0.00398285	0.000808775					FOXP2 (-366,827), PPP1R3A (-129,106)
cg14199661	chr11:102389157	6.77206	0.00120576	-0.00235353	-0.00841179	0.00370474	0.632829	0.00945973	0.00161901	0.0173004	0.0131018	0.0118133	0.00422817	0.0193983	0.000791164					TMEM123 (-65,383), MMP7 (+12,327)
cg04955826	chr2:172917232	6.76842	0.00121009	-0.00135398	-0.00729877	0.00459081	0.854273	0.010033	0.00233916	0.0177269	0.00641557	0.011387	0.00394398	0.01883	0.0010097	METAP1D	Body			DLX1 (-32,722), METAP1D (+52,743)
cg06976260	chr11:116703588	6.7482	0.00123443	0.00154809	-0.00148725	0.00458343	0.455038	-0.00439569	-0.00832408	-0.000467301	0.0237907	-0.00594378	-0.0097441	-0.00214347	0.000745859	APOC3	Body	chr11:116706481-116706910	N_Shelf	APOC3 (+2,981), APOA1 (+5,078)
cg09398816	chr21:46147688	6.7394	0.00124517	0.0103617	-0.000103993	0.0208274	0.0530103	-0.00908233	-0.0226272	0.00446255	0.257373	-0.019444	-0.0325473	-0.00634074	0.00150385			chr21:46143442-46143808	S_Shelf	TSPEAR (-16,194), UBE2G2 (+74,246)
cg07253081	chr3:124504100	6.70919	0.00128278	0.000566533	-0.00294761	0.00408068	0.924091	0.00669352	0.00214545	0.0112416	0.00166805	0.00612699	0.0017272	0.0105268	0.00320989	ITGB5	Body			UMPS (+54,888), ITGB5 (+102,044)
cg26504886	chr10:74369150	6.70494	0.00128817	0.00344094	-0.00234222	0.0092241	0.342969	-0.00784913	-0.0153338	-0.000364459	0.0372452	-0.0112901	-0.0185307	-0.00404942	0.000778339	CBARA1	5'UTR			DNAJB12 (-254,244), MICU1 (+16,713)
cg03343595	chr6:46729264	6.68644	0.00131185	-0.000216534	-0.00526372	0.00483065	0.994423	-0.0093131	-0.0158453	-0.00278094	0.00244988	-0.00909657	-0.0154158	-0.00277737	0.00218592					MEP1A (-31,863), ANKRD66 (+14,611)
cg00279453	chr19:5526463	6.66855	0.00133518	-0.00560512	-0.0150147	0.00380445	0.342122	0.0127138	0.000535771	0.0248918	0.0383411	0.0183189	0.00653793	0.0300999	0.000808837					ZNRF4 (+71,038), SAFB2 (+96,528)
cg20929545	chr11:118958046	6.65837	0.00134864	-0.00340768	-0.00760987	0.000794517	0.138175	0.00463178	-0.000806776	0.0100703	0.112931	0.00803946	0.00277821	0.0133007	0.00102612	HMBS	TSS1500	chr11:118955574-118955832	S_Shelf	HMBS (+2,454), H2AFX (+8,131)
cg15874926	chr19:18669235	6.65743	0.00134989	-0.00069693	-0.00239742	0.00100356	0.601022	0.00259647	0.000395672	0.00479727	0.015787	0.0032934	0.00116435	0.00542245	0.000868996	KXD1	5'UTR	chr19:18668474-18668937	S_Shore	KXD1 (-687)
cg25027863	chr17:907729	6.64527	0.00136615	0.000461859	-0.00445947	0.00538319	0.973595	-0.00866762	-0.0150369	-0.00229835	0.00413348	-0.00912948	-0.0152911	-0.00296786	0.00153282	ABR	3'UTR	chr17:909981-910442	N_Shelf	TIMM22 (+7,373), ABR (+175,439)
cg04254769	chr5:141674673	6.63937	0.00137412	0.00440399	-0.0038622	0.0126702	0.423637	-0.0116586	-0.0223569	-0.000960388	0.0287548	-0.0160626	-0.0264121	-0.00571317	0.000830224					SPRY4 (+29,893), NDFIP1 (+186,604)
cg24600366	chr16:69482837	6.63623	0.00137838	-0.00351813	-0.00938147	0.00234522	0.336829	0.00786777	0.000279321	0.0154562	0.04007	0.0113859	0.00404485	0.0187269	0.000837901	CYB5B	Body			NFAT5 (-116,160), CYB5B (+24,340)
cg06663648	chr16:21965022	6.62855	0.00138884	-0.000115238	-0.000891041	0.000660564	0.935173	0.00133721	0.000333151	0.00234127	0.00518621	0.00145245	0.000481124	0.00242377	0.00136356	UQCRC2	Body			VWA3A (-138,841), UQCRC2 (+1,042)
cg03050426	chr3:49942243	6.61186	0.00141186	0.00190784	-0.00088681	0.0047025	0.245002	-0.00348903	-0.00710592	0.000127859	0.0614046	-0.00539688	-0.00889585	-0.0018979	0.000904115	MST1R	TSS1500	chr3:49940888-49941426	S_Shore	MST1R (-1,174)
cg24827258	chr5:1800961	6.60877	0.00141618	-0.000816771	-0.00506033	0.00342679	0.893591	0.00717545	0.00168336	0.0126675	0.00629611	0.00799222	0.00267919	0.0133053	0.00126238	NDUFS6	TSS1500	chr5:1799461-1801905	Island	MRPL36 (-953), NDUFS6 (-553)
cg16349724	chr16:30343099	6.60264	0.00142476	-0.00211829	-0.00592933	0.00169275	0.392787	0.00526741	0.000335094	0.0101997	0.0330322	0.0073857	0.00261419	0.0121572	0.000861432	LOC595101	Body	chr16:30346052-30346865	N_Shelf	ENSG00000198064 (-85,978), CD2BP2 (+23,583)
cg17425484	chr5:169817247	6.57806	0.00145968	-0.00370039	-0.00834269	0.000941916	0.14765	0.00513827	-0.000869883	0.0111464	0.110906	0.00883865	0.00302638	0.0146509	0.00109445	KCNMB1	TSS1500			KCNMB1 (-567)
cg03876697	chr5:148759078	6.56065	0.00148494	0.000961071	-0.00245835	0.00438049	0.786818	-0.00553635	-0.00996183	-0.00111088	0.00951793	-0.00649742	-0.0107786	-0.00221623	0.0011237	IL17B	TSS1500			IL17B (-240)
cg02001021	chr2:133393809	6.5497	0.00150104	0.00199931	-0.00222683	0.00622545	0.507729	-0.00614671	-0.0116162	-0.000677161	0.0230425	-0.00814601	-0.0134372	-0.00285479	0.000927468	GPR39	Body			LYPD1 (+33,969), GPR39 (+219,663)
cg07181374	chr1:6558113	6.52475	0.00153841	-0.00396291	-0.00814682	0.000221003	0.0677911	0.00374071	-0.00167418	0.00915561	0.236925	0.00770362	0.00246527	0.012942	0.00168381	PLEKHG5	Body	chr1:6557561-6557872	S_Shore	PLEKHG5 (-958)
cg13455248	chrX:47034502	6.50856	0.00156315	0.00244741	-0.00537316	0.010268	0.742929	-0.0124096	-0.0225311	-0.00228806	0.0114002	-0.014857	-0.0246485	-0.00506546	0.00112699	RBM10	ExonBnd			NDUFB11 (-30,066), UBA1 (-18,739)
cg11940847	chr12:100660881	6.49592	0.00158274	-0.00108512	-0.00208549	-8.47596e-05	0.0296975	0.000670627	-0.000624061	0.00196532	0.443948	0.00175575	0.000503272	0.00300823	0.00297847	SCYL2	TSS1500	chr12:100660748-100661646	Island	SCYL2 (-281), DEPDC4 (-25)
cg22663895	chr21:16997160	6.46238	0.00163593	-0.000241711	-0.00399994	0.00351652	0.98751	-0.00686021	-0.0117242	-0.00199624	0.00277748	-0.0066185	-0.0113239	-0.00191311	0.00286561					NRIP1 (-559,840), USP25 (-105,184)
cg16273041	chr11:47600972	6.44867	0.00165819	-0.000451886	-0.00123446	0.000330689	0.364878	0.00104656	3.37369e-05	0.00205938	0.0409356	0.00149845	0.000518644	0.00247825	0.00101463	KBTBD4	TSS1500	chr11:47600129-47600927	S_Shore	KBTBD4 (-406), NDUFS3 (+411)
cg05644049	chr1:11118880	6.44639	0.00166191	0.000669096	-0.00306057	0.00439876	0.906877	-0.00625632	-0.0110833	-0.00142932	0.00681165	-0.00692542	-0.011595	-0.00225579	0.00151453	SRM	Body	chr1:11119030-11120634	N_Shore	MASP2 (-11,601), SRM (+1,201)
cg18736273	chr3:122496600	6.44598	0.0016626	0.0003632	-0.00342433	0.00415073	0.972448	-0.00656174	-0.0114636	-0.00165985	0.00491958	-0.00692494	-0.011667	-0.00218286	0.00183685	HSPBAP1	Body			HSPBAP1 (+16,071), PARP14 (+97,136)
cg10954062	chr22:51176347	6.41729	0.00171027	0.000942222	-0.0018573	0.00374174	0.709195	-0.00435261	-0.0079758	-0.00072942	0.0135873	-0.00529483	-0.0087999	-0.00178977	0.00119472	ACR	TSS1500			ACR (-277)
cg01982045	chr11:12042089	6.41471	0.00171463	0.00532412	-0.00239506	0.0130433	0.237999	-0.00934045	-0.0193308	0.000649855	0.0725769	-0.0146646	-0.0243292	-0.00499998	0.00112681					MICAL2 (-90,049), DKK3 (-11,461)
cg13049096	chr18:29133839	6.41328	0.00171705	-0.000210959	-0.00531997	0.00489806	0.994833	0.00899705	0.00238487	0.0156092	0.00413906	0.00920801	0.00281141	0.0156046	0.00218587	DSG2-AS1	Body			TTR (-37,850), DSG2 (+55,834)
cg18953873	chr10:89622547	6.41113	0.00172069	-0.00016538	-0.00137723	0.00104647	0.944995	-0.00224512	-0.00381352	-0.000676727	0.00233643	-0.00207974	-0.00359701	-0.000562481	0.0038228	PTEN	TSS1500	chr10:89621772-89624128	Island	PTEN (-323), KLLN (+647)
cg00379371	chrX:48774742	6.40957	0.00172335	-0.00435974	-0.0125239	0.00380439	0.421951	0.0112288	0.000662634	0.021795	0.0341336	0.0155885	0.00536686	0.0258102	0.00105352	PIM2	Body	chrX:48775763-48776813	N_Shore	SLC35A2 (-5,826), PIM2 (+1,559)
cg08102306	chr4:150071316	6.40952	0.00172343	0.0037405	-0.00106914	0.00855014	0.161744	-0.00530976	-0.0115345	0.000914961	0.112157	-0.00905026	-0.015072	-0.00302848	0.00127716					DCLK2 (-928,864), NR3C2 (-707,645)
cg17154807	chr6:20812197	6.40293	0.00173465	-0.00105185	-0.00722978	0.00512609	0.915718	0.0103645	0.00236887	0.0183601	0.00680325	0.0114163	0.0036814	0.0191512	0.00160939	CDKAL1	Body			SOX4 (-781,775), CDKAL1 (+277,510)
cg21243631	chr18:21154260	6.3925	0.00175258	-0.00239793	-0.00646225	0.00166638	0.349129	0.00534797	8.78664e-05	0.0106081	0.0452631	0.0077459	0.00265729	0.0128345	0.00108005	NPC1	Body			NPC1 (+12,602), C18orf8 (+70,788)
cg00211631	chr4:54568314	6.38358	0.00176807	-0.000106287	-0.00310034	0.00288776	0.996178	0.00527029	0.00139533	0.00914524	0.0041583	0.00537657	0.00162795	0.00912519	0.00228286	LOC100506444	Body			LNX1 (-110,532), CHIC2 (+362,543)
cg13846195	chr6:109382017	6.38274	0.00176952	0.00587896	-0.000122585	0.0118805	0.0563508	-0.00492164	-0.0126889	0.00284567	0.297365	-0.0108006	-0.0183147	-0.00328652	0.00222492	SESN1	Body			SESN1 (+34,005), ARMC2 (+212,393)
cg20000602	chr12:124733846	6.34676	0.00183342	-0.00439238	-0.0135436	0.00475888	0.49776	0.0129797	0.001136	0.0248234	0.0276408	0.0173721	0.00591451	0.0288297	0.00113807					FAM101A (-39,864), ZNF664 (+276,177)
cg26354882	chr1:167691290	6.3392	0.00184713	-0.000892681	-0.00219803	0.000412664	0.243811	0.00157286	-0.000116542	0.00326226	0.0741747	0.00246554	0.000831218	0.00409986	0.00121587	MPZL1	1stExon	chr1:167690978-167691852	Island	MPZL1 (+104)
cg05813264	chr2:39103127	6.33047	0.0018631	-0.000902808	-0.00213602	0.000330399	0.198727	0.00141457	-0.000181467	0.00301061	0.094413	0.00231738	0.000773376	0.00386139	0.00129976	DHX57	TSS200	chr2:39102805-39103214	Island	DHX57 (-79), MORN2 (-5)
cg01036958	chr1:170502945	6.32807	0.00186751	0.000235943	-0.00542167	0.00589356	0.994729	0.0101557	0.00283356	0.0174779	0.00335726	0.00991981	0.00283634	0.0170033	0.00301254	LOC101928650	TSS1500			PRRX1 (-130,102), GORAB (+1,676)
cg05041110	chr19:32083119	6.32322	0.00187647	-0.000264864	-0.00399181	0.00346209	0.984771	0.00645006	0.00162658	0.0112736	0.00497308	0.00671493	0.0020487	0.0113812	0.00219436	THEG5	TSS200			ZNF507 (-753,381), TSHZ3 (-242,667)
cg10728454	chr15:40201507	6.31282	0.00189579	-0.00437973	-0.011408	0.00264854	0.309361	0.00891478	-0.000181341	0.0180109	0.0561912	0.0132945	0.00449495	0.0220941	0.00119274	GPR176	Body			GPR176 (+11,586), THBS1 (+328,214)
cg10021786	chr16:46964129	6.30843	0.00190403	-0.000273532	-0.00245812	0.00191105	0.953489	0.00370174	0.000874412	0.00652907	0.00616509	0.00397527	0.00124012	0.00671042	0.00194671	GPT2	3'UTR			DNAJA2 (+43,570), GPT2 (+45,840)
cg25832303	chr3:49205262	6.30115	0.00191774	0.00210252	-0.000573204	0.00477824	0.155766	-0.00287957	-0.00634254	0.000583404	0.124918	-0.00498209	-0.00833216	-0.00163202	0.00146257	CCDC71	TSS1500	chr3:49203285-49203820	S_Shore	KLHDC8B (-3,782)
cg06734704	chr14:65425907	6.30068	0.00191862	0.00228697	-0.000166482	0.00474042	0.073714	-0.00215062	-0.00532592	0.00102468	0.250434	-0.00443759	-0.00750937	-0.00136581	0.00209474	RAB15	Body			GPX2 (-16,377), RAB15 (+12,968)
cg18394235	chr2:33359059	6.30061	0.00191877	-0.000801082	-0.00566585	0.00406368	0.920937	0.00810998	0.00181391	0.0144061	0.00723434	0.00891106	0.00282026	0.0150019	0.00179525	LTBP1	TSS1500			RASGRP3 (-342,236), LTBP1 (+187,021)
cg14360133	chr11:115378277	6.29696	0.00192569	0.00134245	-0.00569221	0.00837711	0.895297	-0.0115963	-0.0207007	-0.00249196	0.00805421	-0.0129388	-0.0217463	-0.00413124	0.00170623			chr11:115373574-115375881	S_Shelf	CADM1 (-3,145)
cg02540203	chr1:7632747	6.29609	0.00192734	-0.00228037	-0.0090872	0.00452646	0.711439	0.0104735	0.00166397	0.019283	0.0148219	0.0127539	0.00423155	0.0212762	0.00134957	CAMTA1	Body			VAMP3 (-198,582), CAMTA1 (+787,364)
cg17969951	chr12:112215328	6.28506	0.00194841	0.000834788	-0.00416432	0.0058339	0.918791	0.00923953	0.00276959	0.0157095	0.00240309	0.00840474	0.00214574	0.0146637	0.00476101	ALDH2	Body			MAPKAPK5 (-65,102), ALDH2 (+10,603)
cg04125371	chr15:48937213	6.26373	0.00198982	-0.00029924	-0.00133988	0.000741398	0.778063	0.00163589	0.000289073	0.0029827	0.0123677	0.00193513	0.000632223	0.00323803	0.00148677	FBN1	5'UTR	chr15:48936810-48938577	Island	FBN1 (+833)
cg21923050	chr10:7764708	6.25729	0.0020025	0.00284072	-0.00230115	0.00798259	0.397217	-0.00685944	-0.0135141	-0.000204746	0.0415745	-0.00970016	-0.0161379	-0.00326242	0.00123537	ITIH2	Body			ITIH2 (+19,477), KIN (+65,236)
cg08036343	chr3:55908077	6.2488	0.00201932	-0.00434776	-0.0107865	0.00209095	0.25252	0.00773009	-0.000603002	0.0160632	0.0755691	0.0120778	0.00401643	0.0201393	0.00132992	ERC2	Body			WNT5A (-384,105), ERC2 (+594,314)
cg21528927	chr12:308821	6.24678	0.00202334	0.00663469	-0.00307006	0.0163394	0.244023	-0.0115547	-0.0241148	0.00100534	0.0788185	-0.0181894	-0.03034	-0.00603883	0.00134408	SLC6A12	Body	chr12:312591-313331	N_Shelf	SLC6A12 (+14,868), IQSEC3 (+132,891)
cg08219773	chr3:19975738	6.24555	0.0020258	-0.00751059	-0.0202099	0.0051887	0.347371	0.0164072	-2.84641e-05	0.0328428	0.0505141	0.0239178	0.00801797	0.0398176	0.00126222	EFHB	TSS200			EFHB (-67)
cg01007199	chr12:16603167	6.23971	0.00203751	-0.0055527	-0.0216067	0.0105013	0.69568	0.0244272	0.00364988	0.0452046	0.016242	0.0299799	0.00987997	0.0500799	0.00140866					MGST1 (+102,456), LMO3 (+156,917)
cg14463638	chr13:73721126	6.23337	0.00205029	0.000217082	-0.00485891	0.00529307	0.994458	0.0090469	0.00247746	0.0156163	0.003633	0.00882982	0.00247456	0.0151851	0.00329342					KLF5 (+88,197), KLF12 (+848,060)
cg03439983	chr15:94485838	6.22289	0.00207158	-0.00678115	-0.014644	0.00108172	0.106893	0.00756395	-0.00261232	0.0177402	0.189133	0.0143451	0.0045006	0.0241896	0.00188612	LINC01580	Body			RGMA (-868,747), MCTP2 (-355,657)
cg17519732	chr10:20121791	6.22169	0.00207404	-0.00335113	-0.00990351	0.00320124	0.45306	0.00897367	0.000493467	0.0174539	0.035112	0.0123248	0.00412108	0.0205285	0.00128356	PLXDC2	Body			PLXDC2 (+16,624)
cg14636628	chr5:121495220	6.21996	0.00207758	0.00199602	-0.000458579	0.00445062	0.13668	-0.00252202	-0.0056988	0.000654772	0.14992	-0.00451804	-0.00759125	-0.00144482	0.00169075	LOC100505841	TSS1500			SNCAIP (-152,544), ZNF474 (+30,013)
cg12077183	chrX:77711689	6.21937	0.00207878	-0.005955	-0.0142498	0.0023398	0.211323	0.00950722	-0.00122806	0.0202425	0.0947596	0.0154622	0.00507694	0.0258475	0.00144144					CYSLTR1 (-128,710), ZCCHC5 (+203,136)
cg08153408	chr10:12874786	6.20999	0.0020981	0.00133728	-0.00123862	0.00391317	0.44233	-0.00350374	-0.0068375	-0.00016997	0.0367209	-0.00484101	-0.00806609	-0.00161594	0.00129792	LOC283070	TSS1500			CCDC3 (+168,911), CAMK1D (+483,306)
cg18437052	chr3:17797971	6.20869	0.00210079	0.00241718	-0.000387389	0.00522175	0.107198	-0.00269321	-0.00632294	0.000936514	0.190233	-0.00511039	-0.00862178	-0.00159901	0.00191472					TBC1D5 (-56,460), SATB1 (+668,094)
cg26171114	chr15:25418049	6.20719	0.00210391	0.0053397	-0.00674842	0.0174278	0.553663	-0.0173255	-0.0329701	-0.0016808	0.0256529	-0.0226652	-0.0377998	-0.00753056	0.00133748					SNURF (+217,869), UBE3A (+235,746)
cg05922863	chr4:111480200	6.20647	0.00210539	0.00176084	-0.00212006	0.00564175	0.535998	-0.00551918	-0.0105419	-0.000496438	0.0271243	-0.00728002	-0.012139	-0.00242104	0.00132958	ENPEP	Body			PITX2 (+64,059), ENPEP (+82,972)
cg04943241	chr4:5898879	6.20126	0.00211623	0.00228695	-0.00702491	0.0115988	0.83267	-0.0148535	-0.0269051	-0.00280195	0.0108853	-0.0171405	-0.0287992	-0.00548181	0.0016899			chr4:5894071-5895116	S_Shelf	CRMP1 (-4,095)
cg21364772	chrX:48755433	6.19736	0.0021244	-0.00316191	-0.00929392	0.0029701	0.447202	0.00835027	0.000414117	0.0162864	0.0364494	0.0115122	0.00383477	0.0191896	0.00131559	PQBP1	TSS1500	chrX:48754500-48755329	S_Shore	PQBP1 (-106), TIMM17B (-8)
cg12165501	chr2:80162781	6.19258	0.00213444	0.00355326	-0.0116353	0.0187418	0.846905	-0.0243402	-0.0439975	-0.00468288	0.0104447	-0.0278935	-0.0469099	-0.00887702	0.001739	CTNNA2	Body			LRRTM1 (+369,093), CTNNA2 (+750,425)
cg05742680	chr9:15308809	6.19096	0.00213784	-0.00243797	-0.00656055	0.00168461	0.347431	0.0052919	-4.36189e-05	0.0106274	0.0524659	0.00772987	0.0025683	0.0128914	0.00133737	TTC39B	TSS1500	chr9:15306722-15307386	S_Shore	FREM1 (-397,817), SNAPC3 (-113,893)
cg24092587	chr3:8996788	6.1674	0.00218809	-0.00198554	-0.00630836	0.00233728	0.52779	0.00610007	0.000505399	0.0116947	0.0286507	0.00808561	0.00267334	0.0134979	0.00137993	RAD18	Body			OXTR (-185,486), RAD18 (+8,398)
cg10513770	chr3:122798912	6.16313	0.00219734	0.00257768	-0.000257502	0.00541287	0.0835695	-0.00251066	-0.00618001	0.00115869	0.243452	-0.00508834	-0.00863806	-0.00153863	0.00229862	PDIA5	Body			SEC22A (-128,257), PDIA5 (+12,996)
cg03219331	chr18:18529357	6.16086	0.00220225	-0.00055257	-0.0036438	0.00253866	0.907513	0.00506201	0.00106128	0.00906274	0.008573	0.00561458	0.00174429	0.00948488	0.0019915					ROCK1 (+162,455)
cg18967723	chr9:37119065	6.14995	0.00222609	0.00039715	-0.00267552	0.00346982	0.950515	-0.00512949	-0.00910619	-0.00115278	0.00713838	-0.00552664	-0.00937369	-0.00167958	0.00223964	ZCCHC7	TSS1500	chr9:37120050-37120985	N_Shore	ZCCHC7 (-1,471)
cg10505177	chr20:32868994	6.14528	0.00223637	0.000499276	-0.00204462	0.00304317	0.889602	-0.0041288	-0.00742115	-0.000836439	0.0093092	-0.00462807	-0.00781309	-0.00144305	0.00195204	AHCY	Body			AHCY (+22,160), ASIP (+86,620)
cg12306415	chr8:2271988	6.14102	0.00224578	0.000754438	-0.00303763	0.00454651	0.886739	-0.00614505	-0.0110528	-0.00123729	0.00944256	-0.00689949	-0.0116472	-0.00215173	0.00194984					MYOM2 (+278,834)
cg27307729	chr5:50264628	6.13665	0.00225548	-3.87611e-05	-0.0055269	0.00544938	0.999848	-0.00960158	-0.0167044	-0.00249872	0.00443872	-0.00956281	-0.0164341	-0.00269153	0.00323211			chr5:50265085-50265737	N_Shore	ISL1 (-414,293), PARP8 (+301,857)
cg27452062	chrX:110039414	6.13582	0.00225733	-0.00174354	-0.00750988	0.0040228	0.757731	0.00889092	0.00142802	0.0163538	0.0145695	0.0106345	0.00341487	0.017854	0.00165015	CHRDL1	TSS200	chrX:110038946-110039370	S_Shore	CHRDL1 (-376)
cg22498565	chr3:55653533	6.13397	0.00226145	-0.00253399	-0.00845253	0.00338456	0.573795	0.00849171	0.000831819	0.0161516	0.0254601	0.0110257	0.00361554	0.0184358	0.00145313	ERC2	3'UTR			WNT5A (-129,561), ERC2 (+848,858)
cg14468200	chr3:79417798	6.13184	0.0022662	-6.31253e-05	-0.00326266	0.00313641	0.998818	0.00554755	0.00140665	0.00968845	0.00487832	0.00561068	0.00160478	0.00961658	0.00300797	ROBO1	Body			ROBO1 (+399,167)
cg26251410	chr13:95084077	6.13137	0.00226726	-0.00241071	-0.00750774	0.00268631	0.507899	0.00709987	0.000503201	0.0136965	0.0313371	0.00951058	0.00312898	0.0158922	0.00142358					DCT (+47,859)
cg04513861	chr3:134819027	6.12431	0.00228309	0.00801207	-0.00441636	0.0204405	0.285048	-0.0151058	-0.0311909	0.000979283	0.0709157	-0.0231179	-0.0386786	-0.0075572	0.00148146	EPHB1	Body			PPP2R3A (-865,488), EPHB1 (+304,924)
cg26450149	chr7:47375903	6.12208	0.00228813	-0.00137274	-0.00474381	0.00199834	0.604942	0.00489391	0.000531004	0.00925682	0.0233634	0.00626664	0.00204598	0.0104873	0.00149299	TNS3	Body			TNS3 (+203,296)
cg02852923	chr1:1132852	6.11085	0.00231361	0.000121596	-0.00295241	0.00319561	0.995257	-0.00528555	-0.00926398	-0.00130711	0.00531835	-0.00540714	-0.00925587	-0.00155841	0.0029046	TTLL10	Body	chr1:1132827-1133218	Island	TNFRSF18 (+9,099), TTLL10 (+23,570)
cg06210734	chr20:46586674	6.10108	0.00233602	-0.00292348	-0.00780614	0.00195919	0.338379	0.00616132	-0.000157917	0.0124805	0.0578583	0.00908479	0.00297158	0.015198	0.00147599					SULF2 (-171,345), PREX1 (+857,746)
cg15973344	chr5:112926777	6.09754	0.00234418	0.00299381	-0.00342989	0.00941752	0.517942	0.0122725	0.00395882	0.0205862	0.00160615	0.00927868	0.00123606	0.0173213	0.018871	YTHDC2	Body			KCNN2 (-769,865), YTHDC2 (+77,398)
cg11391428	chr2:217147701	6.09026	0.00236108	0.00123145	-0.00116021	0.00362311	0.448239	-0.00321981	-0.00631514	-0.000124479	0.0392423	-0.00445126	-0.00744567	-0.00145685	0.00147058	38047	Body			MARCH4 (+89,049), XRCC5 (+175,515)
cg14585803	chr1:14085821	6.08353	0.00237681	-0.000642995	-0.00425104	0.00296505	0.908046	0.00586965	0.00120005	0.0105392	0.00911106	0.00651265	0.00199529	0.01103	0.00214664	PRDM2	Body			KAZN (-839,379), PRDM2 (+54,472)
cg24153143	chr6:123958037	6.08227	0.00237977	-0.000883021	-0.0079304	0.00616436	0.953425	0.0117148	0.002594	0.0208357	0.00743754	0.0125979	0.00377438	0.0214213	0.00240913	TRDN	1stExon			TRDN (-96)
cg01242698	chr13:112908629	6.08173	0.00238103	0.00508144	-0.00638184	0.0165447	0.551376	-0.0161996	-0.0310356	-0.00136361	0.0283621	-0.021281	-0.0356333	-0.00692874	0.0015186					SPACA7 (-122,004), SOX1 (+186,717)
cg20650371	chr3:149801562	6.07662	0.00239306	-0.00944486	-0.0202747	0.00138493	0.101679	0.00999597	-0.00402015	0.0240121	0.215662	0.0194408	0.00588168	0.033	0.00229237					TSC22D2 (-324,560), PFN2 (-112,667)
cg15864310	chr2:169805337	6.07385	0.00239961	0.00262201	-0.00667074	0.0119148	0.78535	-0.0143924	-0.0264192	-0.00236556	0.0140358	-0.0170144	-0.0286491	-0.00537967	0.0018052	ABCB11	Body			G6PC2 (+47,588), ABCB11 (+82,495)
cg23031975	chr2:67601521	6.06816	0.00241312	0.0032968	-0.00837416	0.0149678	0.784917	-0.0180631	-0.0331679	-0.00295835	0.0141181	-0.0213599	-0.0359722	-0.0067476	0.00181444					ETAA1 (-22,930), MEIS1 (+938,990)
cg15713182	chr19:10570422	6.05456	0.00244572	0.00197853	-0.00120324	0.0051603	0.310898	-0.00391237	-0.00803027	0.000205525	0.0666903	-0.0058909	-0.00987455	-0.00190726	0.00157114	PDE4A	ExonBnd			PDE4A (+39,092), KEAP1 (+43,995)
cg05993525	chr11:2769184	6.04771	0.0024623	-0.000320357	-0.00453553	0.00389481	0.982603	0.00711757	0.00166222	0.0125729	0.00638328	0.00743793	0.00216043	0.0127154	0.00280127	KCNQ1	Body			CDKN1C (+137,927), KCNQ1 (+302,964)
cg21001273	chr1:3445720	6.02161	0.0025265	0.00135682	-0.00224969	0.00496332	0.651049	-0.00527966	-0.00994727	-0.000612052	0.0219521	-0.00663648	-0.0111519	-0.00212104	0.00169649	MEGF6	Body	chr1:3447449-3447950	N_Shore	ARHGEF16 (+74,731), MEGF6 (+82,339)
cg04135861	chr2:62115680	6.01912	0.00253272	-0.000190464	-0.00110363	0.000722705	0.876248	0.00145745	0.000275605	0.00263929	0.0108304	0.00164791	0.0005046	0.00279122	0.00215279	CCT4	1stExon	chr2:62115445-62115990	Island	CCT4 (+259)
cg21789392	chr20:524791	6.01894	0.00253319	-0.000249485	-0.00143479	0.000935818	0.874126	0.00189012	0.000356075	0.00342416	0.0109152	0.0021396	0.000655574	0.00362363	0.00214558	CSNK2A1	TSS1500	chr20:524204-524503	S_Shore	CSNK2A1 (-327)
cg01104960	chr12:65674264	6.01496	0.00254314	-0.00349786	-0.00824637	0.00125064	0.1948	0.00517683	-0.000968773	0.0113224	0.11835	0.00867469	0.00272945	0.0146199	0.00185578	MSRB3	5'UTR	chr12:65672391-65673250	S_Shore	HMGA2 (-543,647), MSRB3 (+1,842)
cg03671748	chr4:2965203	6.00923	0.00255757	0.000684514	-0.000626318	0.00199535	0.43812	-0.001739	-0.0034355	-4.24964e-05	0.0430422	-0.00242351	-0.0040647	-0.000782321	0.00159939	GRK4	TSS200	chr4:2964459-2966014	Island	GRK4 (-252), NOP14 (-92)
cg19214024	chr19:3227772	6.00861	0.00255912	-0.00169981	-0.0085036	0.00510397	0.827385	0.0106416	0.00183604	0.0194472	0.0129162	0.0123414	0.00382294	0.0208599	0.00202347	BRUNOL5	Body	chr19:3228729-3228992	N_Shore	NFIC (-138,812), CELF5 (+3,072)
cg04161576	chr6:53158523	6.00629	0.00256498	0.00290175	-0.000852501	0.006656	0.165368	-0.00391719	-0.00877601	0.00094163	0.141361	-0.00681894	-0.0115194	-0.00211853	0.00199106	ELOVL5	Body			GCM1 (-144,897), ELOVL5 (+55,225)
cg14688343	chr11:71810966	6.00034	0.00258009	-0.00249508	-0.00572513	0.000734983	0.165726	0.00336893	-0.000811473	0.00754933	0.141576	0.005864	0.00181989	0.00990811	0.00200276	LRTOMT	Body	chr11:71814203-71814529	N_Shelf	NUMA1 (-19,234), LAMTOR1 (+3,467)
cg06419850	chr17:4688683	5.99334	0.00259798	0.00768423	-0.00334725	0.0187157	0.231325	-0.012519	-0.0267961	0.00175815	0.0992049	-0.0202032	-0.0340149	-0.00639156	0.00179937	VMO1	3'UTR	chr17:4688628-4689563	Island	GLTPD2 (-3,571), VMO1 (+1,044)
cg08883853	chr7:1026168	5.992	0.0026014	0.00314012	-0.010019	0.0162992	0.841236	0.024138	0.00710728	0.0411688	0.00262505	0.0209979	0.0045224	0.0374734	0.00800758	CYP2W1	Body	chr7:1026167-1026395	Island	GPR146 (-68,753), CYP2W1 (+3,334)
cg24569637	chr2:201450560	5.99182	0.00260186	-0.00129462	-0.00278941	0.00020017	0.104899	0.00136988	-0.000564703	0.00330446	0.220372	0.0026645	0.000792988	0.00453601	0.00249083	AOX1	TSS200	chr2:201450526-201451027	Island	AOX1 (-31)
cg00330281	chr1:161122523	5.98347	0.0026234	1.79828e-05	-0.00274819	0.00278416	0.999872	-0.00475805	-0.00833808	-0.00117801	0.00529778	-0.00477603	-0.00823935	-0.00131271	0.00357794	UFC1	TSS1500			UFC1 (-1,019)
cg24176612	chr12:695680	5.98105	0.00262967	-0.00206693	-0.00451857	0.000384703	0.117923	0.00232028	-0.000852665	0.00549323	0.199434	0.00438721	0.00131771	0.00745672	0.00237899	NINJ2	Body			NINJ2 (+77,265), B4GALNT3 (+126,151)
cg09632095	chr9:132952687	5.96913	0.00266076	-0.000634199	-0.00358393	0.00231553	0.869038	0.00467269	0.000855102	0.00849028	0.0115703	0.00530689	0.00161376	0.00900002	0.00223266	NCS1	Body			HMCN2 (-333,261), NCS1 (+17,831)
cg17494625	chrX:15288233	5.96384	0.0026747	0.00408069	-0.00161177	0.00977315	0.212289	-0.00629465	-0.0136619	0.00107264	0.111365	-0.0103753	-0.0175024	-0.00324825	0.00190858	ASB9	1stExon			ASB9 (+37)
cg00669966	chr5:137224713	5.96244	0.00267839	-0.00206942	-0.00926802	0.00512918	0.778171	0.0110017	0.00168509	0.0203182	0.015669	0.0130711	0.00405825	0.0220839	0.00199833	PKD2L2	TSS1500	chr5:137224986-137225477	N_Shore	PKD2L2 (-445)
cg02040836	chr20:42574356	5.96021	0.00268428	0.000936937	-0.00396961	0.00584348	0.895169	-0.00785068	-0.0142008	-0.00150055	0.0105909	-0.00878762	-0.0149307	-0.00264451	0.00235567	TOX2	5'UTR			TOX2 (+30,853), JPH2 (+241,862)
cg04836940	chr14:103226877	5.95929	0.00268672	0.000613019	-0.00304938	0.00427541	0.918423	0.00659859	0.00185865	0.0113385	0.00322124	0.00598557	0.00140017	0.010571	0.0063515					TRAF3 (-16,936), RCOR1 (+167,880)
cg26857686	chr19:51478995	5.95926	0.00268681	0.00112366	-0.00772155	0.00996887	0.952156	-0.0145365	-0.0259841	-0.00308888	0.00828934	-0.0156602	-0.0267346	-0.00458576	0.00269544					KLK6 (-6,768), KLK7 (+8,076)
cg24017995	chr14:65652792	5.94159	0.00273406	-0.0010252	-0.00441158	0.00236118	0.757205	0.00512398	0.000741268	0.0095067	0.0169873	0.00614919	0.00190936	0.010389	0.00199728					FUT8 (-224,518), MAX (-83,605)
cg24497954	chr5:39210223	5.92927	0.0027675	-0.000851156	-0.00284136	0.00113905	0.574494	0.00279526	0.000219505	0.00537102	0.0296046	0.00364642	0.00115464	0.00613821	0.00179008	FYB	5'UTR			RICTOR (-135,714), FYB (+60,536)
cg07691180	chr11:65381357	5.92078	0.00279079	-0.000530878	-0.00140581	0.000344056	0.328688	0.00107167	-6.06836e-05	0.00220403	0.0680841	0.00160255	0.000507112	0.00269799	0.00179685	MAP3K11	1stExon	chr11:65381582-65381872	N_Shore	PCNXL3 (-1,887), MAP3K11 (+356)
cg20504835	chr2:219843452	5.92041	0.00279181	-0.00408705	-0.0118156	0.00364148	0.429017	0.0100957	9.32513e-05	0.0200981	0.0473074	0.0141827	0.0045064	0.023859	0.00175511			chr2:219846291-219847137	N_Shelf	FEV (+6,927), CDK5R2 (+19,076)
cg19446481	chrX:106163620	5.91881	0.00279623	-0.00840795	-0.020887	0.00407107	0.254043	0.0143429	-0.00180765	0.0304935	0.093534	0.0227509	0.00712684	0.0383749	0.0019024	CLDN2	1stExon			RIPPLY1 (-17,074), MORC4 (+79,854)
cg09321205	chr20:43559562	5.91571	0.0028048	-0.000846437	-0.00480046	0.00310758	0.870094	0.00623541	0.00111805	0.0113528	0.0120341	0.00708185	0.00213133	0.0120324	0.00235488	PABPC1L	Body			PABPC1L (+20,860), TOMM34 (+29,565)
cg23928165	chr19:46996713	5.91342	0.00281112	0.000200392	-0.000469215	0.000869999	0.762021	-0.00101226	-0.00187888	-0.000145645	0.0171125	-0.00121265	-0.00205102	-0.000374291	0.00206316	PNMAL2	1stExon	chr19:46996327-46998437	Island	CALM3 (-107,780), CCDC8 (-79,873)
cg22930773	chr4:148413287	5.91324	0.00281162	-0.00100966	-0.00529139	0.00327207	0.844659	0.00668222	0.00114072	0.0122237	0.0131608	0.00769188	0.00233105	0.0130527	0.00227252	EDNRA	Body			TMEM184C (-125,247), EDNRA (+11,204)
cg19388268	chr18:3679451	5.91309	0.00281203	-0.00161058	-0.0060455	0.00282435	0.670348	0.00647032	0.000730565	0.0122101	0.0225191	0.0080809	0.00252827	0.0136335	0.0019155	DLGAP1	Body			TGIF1 (+227,777), DLGAP1 (+775,884)
cg10363885	chr14:61110706	5.90574	0.00283253	-0.00130895	-0.00387247	0.00125457	0.454224	0.00338946	7.17022e-05	0.00670721	0.0439457	0.0046984	0.00148882	0.00790799	0.00178274			chr14:61108954-61109786	S_Shore	SIX1 (+5,474), SIX6 (+135,038)
cg26804446	chr12:101050102	5.90439	0.00283629	0.00277077	-0.00834031	0.0138819	0.827965	-0.0172128	-0.031593	-0.00283264	0.0140071	-0.0199836	-0.0338949	-0.00607224	0.00224135					ANO4 (-138,483), GAS2L3 (+62,707)
cg18589858	chr11:74860985	5.90343	0.00283897	0.00116907	-0.0020598	0.00439794	0.671953	0.00600375	0.0018249	0.0101826	0.00223761	0.00483468	0.000792069	0.0088773	0.0141107	SLCO2B1	TSS1500			SLCO2B1 (-1,047)
cg12010687	chr5:56258400	5.90051	0.00284718	-0.00271339	-0.00851237	0.00308558	0.515246	0.00790251	0.000397373	0.0154076	0.0362766	0.0106159	0.00335545	0.0178764	0.00180865					GPBP1 (-251,548), MIER3 (-10,449)
cg17392907	chr4:68334279	5.89648	0.00285853	-0.00283096	-0.00739755	0.00173563	0.313116	0.00550998	-0.000400177	0.0114201	0.0736544	0.00834094	0.00262347	0.0140584	0.00185965					CENPC (+77,045)
cg10346658	chr5:173287765	5.89608	0.00285965	0.00308853	-0.000598221	0.00677528	0.121121	-0.003461	-0.00823246	0.00131046	0.204645	-0.00654953	-0.0111654	-0.00193363	0.00259117					BOD1 (-244,103), CPEB4 (-27,518)
cg08428452	chr4:20255343	5.89565	0.00286085	-0.00041544	-0.00335652	0.00252564	0.941189	-0.00523871	-0.00904511	-0.00143231	0.00365711	-0.00482327	-0.00850557	-0.00114097	0.0061379	SLIT2	5'UTR	chr4:20253276-20256868	Island	SLIT2 (+157)
cg15835644	chr7:26399791	5.89053	0.00287536	-0.00329947	-0.00754781	0.000948872	0.162542	0.00432885	-0.00116943	0.00982713	0.154648	0.00762832	0.00230929	0.0129473	0.0022852	SNX10	TSS1500			SNX10 (+68,249), SKAP2 (+504,571)
cg16582156	chr1:110091224	5.88161	0.00290078	-0.000382509	-0.000997676	0.000232658	0.310941	0.000739518	-5.66422e-05	0.00153568	0.0750639	0.00112203	0.000351824	0.00189223	0.00189209	GNAI3	1stExon	chr1:110091039-110091590	Island	GNAI3 (-9)
cg05201893	chr7:2915656	5.8722	0.00292783	-0.00217754	-0.0056453	0.00129023	0.303856	0.00413993	-0.000348119	0.00862797	0.0777584	0.00631746	0.00197574	0.0106592	0.00191985					GNA12 (-31,699), CARD11 (+167,923)
cg07741193	chr11:955922	5.86355	0.00295293	0.000670591	-0.00372702	0.0050682	0.931803	-0.00709137	-0.0127828	-0.0013999	0.00987482	-0.00776196	-0.0132679	-0.00225605	0.00279253	AP2A2	Body			AP2A2 (+30,042), MUC6 (+80,784)
cg10386443	chr11:20614507	5.86098	0.00296045	0.00143354	-0.0109096	0.0137767	0.959849	-0.0201963	-0.0361711	-0.00422157	0.00863689	-0.0216299	-0.0370838	-0.00617593	0.0030317			chr11:20618197-20619920	N_Shelf	SLC6A5 (-6,439), PRMT3 (+205,432)
cg04772476	chr6:31251137	5.84948	0.00299423	0.0024052	-0.00204935	0.00685976	0.413931	-0.00571943	-0.0114846	4.57353e-05	0.0523914	-0.00812463	-0.0137018	-0.00254743	0.00189268					POU5F1 (-112,668), HLA-B (+73,827)
cg07264461	chr15:85996291	5.84829	0.00299774	0.00211988	-0.00199941	0.00623917	0.448616	-0.00539332	-0.0107246	-6.2063e-05	0.0466571	-0.00751321	-0.0126707	-0.00235576	0.00189249	AKAP13	5'UTR			AKAP13 (+72,332), KLHL25 (+341,970)
cg26391950	chr5:140018944	5.83791	0.00302862	-0.000101179	-0.000706058	0.0005037	0.918526	0.00096702	0.000184174	0.00174987	0.0106705	0.0010682	0.000310876	0.00182552	0.00277568	TMCO6	TSS200	chr5:140019034-140019502	N_Shore	TMCO6 (-68)
cg27598208	chr20:62688272	5.83459	0.00303856	0.00115083	-0.00497968	0.00728133	0.898505	-0.0097104	-0.0176446	-0.00177619	0.0115806	-0.0108612	-0.0185368	-0.00318569	0.0026744	TCEA2	TSS200	chr20:62688551-62688878	N_Shore	SOX18 (-7,279), TCEA2 (-6,225)
cg11639815	chr8:37379119	5.83136	0.00304826	-0.00274748	-0.00949656	0.00400159	0.60512	0.00950432	0.000769546	0.0182391	0.029064	0.0122518	0.0038018	0.0207018	0.00200433					ZNF703 (-174,150), KCNU1 (+737,228)
cg09138965	chr1:111822347	5.83048	0.00305091	0.00293326	-0.0019057	0.00777222	0.329393	-0.00586032	-0.012123	0.00040235	0.0722544	-0.00879358	-0.0148521	-0.00273509	0.00197883	LOC149620	TSS1500			CHIA (-11,191), CHI3L2 (+78,955)
cg09084829	chr1:211307408	5.82891	0.00305563	-0.00104133	-0.00315523	0.00107257	0.479643	0.00280718	7.13255e-05	0.00554302	0.0427769	0.0038485	0.00120185	0.00649516	0.00193533	KCNH1	5'UTR	chr1:211306667-211307675	Island	KCNH1 (-94)
cg00878271	chr6:168054252	5.82747	0.00305998	0.00161376	-0.00206126	0.00528877	0.55753	-0.00506609	-0.00982236	-0.00030982	0.0336183	-0.00667985	-0.0112811	-0.00207864	0.00197365					TCP10 (-256,299), C6orf123 (+143,287)
cg17106690	chrX:128840626	5.82343	0.0030722	-0.00260761	-0.00761479	0.00239957	0.440087	0.00650563	2.52525e-05	0.012986	0.0488593	0.00911324	0.00284414	0.0153823	0.00194226					APLN (-51,694), XPNPEP2 (-32,372)
cg21906895	chr3:88238454	5.82325	0.00307276	0.00269116	2.08173e-06	0.00538024	0.0497716	-0.00182633	-0.00530658	0.00165393	0.434582	-0.00451749	-0.00788428	-0.0011507	0.00479994					EPHA3 (-918,220), C3orf38 (+39,562)
cg10254445	chr1:37197260	5.82122	0.00307891	-0.00143183	-0.0076389	0.00477523	0.850812	0.00962644	0.00159315	0.0176597	0.0138766	0.0110583	0.00328689	0.0188297	0.00250662					CSF3R (-248,382), GRIK3 (+302,466)
cg21038253	chr13:32213885	5.81331	0.00310306	0.00421124	-0.00252349	0.010946	0.306884	-0.00799579	-0.016712	0.000720419	0.0799481	-0.012207	-0.0206391	-0.003775	0.00204188					RXFP2 (-99,794), B3GALTL (+439,813)
cg07486119	chr7:2596723	5.81083	0.00311066	-0.00153013	-0.00694555	0.0038853	0.784821	0.00817581	0.00116708	0.0151846	0.0172943	0.00970594	0.00292571	0.0164862	0.00233589	BRAT1	TSS1500	chr7:2598550-2599203	N_Shore	IQCE (-1,909), BRAT1 (-1,363)
cg01359081	chr6:146942205	5.80941	0.00311501	-0.00111231	-0.00452095	0.00229634	0.723935	0.00502537	0.000613836	0.0094369	0.0208103	0.00613768	0.00186997	0.0104054	0.00221048	ADGB	Body			STXBP5 (-583,464), ADGB (+22,105)
cg16158220	chr2:79383891	5.79974	0.00314488	-0.000126992	-0.00327616	0.00302218	0.995071	-0.00541248	-0.0094882	-0.00133677	0.00534155	-0.00528549	-0.00922833	-0.00134265	0.00484681					REG3A (+2,895), REG1A (+36,308)
cg21818807	chr17:78894477	5.79488	0.00316	-0.000305627	-0.00154531	0.000934055	0.831501	0.00190305	0.000298628	0.00350747	0.0151085	0.00220867	0.000656563	0.00376078	0.00250526	RPTOR	Body	chr17:78896436-78896803	N_Shore	CHMP6 (-71,164), RPTOR (+375,410)
cg01644758	chr10:50048650	5.79356	0.00316413	0.00121083	-0.00248843	0.00491009	0.722507	-0.00544198	-0.0102296	-0.000654326	0.021157	-0.00665281	-0.0112844	-0.00202125	0.00224301	WDFY4	Body			LRRC18 (+73,627), WDFY4 (+130,900)
cg10884507	chr13:112820999	5.78517	0.00319044	-0.00810263	-0.0180579	0.00185259	0.136195	0.00947268	-0.00341155	0.0223569	0.196012	0.0175753	0.00511114	0.0300395	0.00278535			chr13:112817816-112818939	S_Shelf	SPACA7 (-209,634), SOX1 (+99,087)
cg10448989	chr14:86041336	5.78511	0.00319064	-0.00220983	-0.0070001	0.00258044	0.524865	-0.00892006	-0.0151197	-0.00272041	0.00219891	-0.00671023	-0.0127078	-0.000712702	0.0238099	FLRT2	5'UTR			FLRT2 (+44,849)
cg04731570	chr5:139487691	5.78286	0.00319772	-0.000144889	-0.00120565	0.000915874	0.944901	0.00170929	0.000336427	0.00308214	0.00994033	0.00185417	0.000526074	0.00318227	0.00311934			chr5:139486931-139487672	S_Shore	NRG2 (-64,813), PURA (-6,017)
cg18336453	chr6:43082296	5.77643	0.0032181	0.000280638	-0.00369187	0.00425315	0.98495	0.00687527	0.00173398	0.0120166	0.00497138	0.00659464	0.00162096	0.0115683	0.0054277	PTK7	Body			SRF (-56,741), PTK7 (+37,745)
cg08845921	chr4:100011210	5.77618	0.00321887	0.00246828	-0.000800696	0.00573726	0.179419	-0.00335697	-0.00758774	0.000873799	0.15022	-0.00582525	-0.00991809	-0.00173242	0.00249976	ADH5	TSS1500	chr4:100009736-100010129	S_Shore	ADH5 (-1,309)
cg00281776	chr2:209224225	5.77176	0.00323296	-0.0017886	-0.00684975	0.00327254	0.684689	0.00731839	0.000768159	0.0138686	0.0240552	0.00910699	0.00277032	0.0154437	0.00222852			chr2:209224972-209225308	N_Shore	PTH2R (-47,331), PIKFYVE (+93,235)
cg17599869	chr14:56592945	5.7706	0.00323665	-0.00147706	-0.00442044	0.00146631	0.466563	0.00385535	4.59834e-05	0.00766472	0.0465373	0.00533241	0.00164724	0.00901758	0.00205393	PELI2	Body			TMEM260 (-453,566), PELI2 (+7,853)
cg14366738	chr2:217542547	5.76892	0.00324204	0.0021462	-0.00437755	0.00866994	0.720119	0.0119407	0.00349754	0.0203838	0.00269193	0.00979449	0.00162661	0.0179624	0.0137962	IGFBP5	Body			IGFBP5 (+17,701), IGFBP2 (+44,430)
cg01443141	chrX:20400501	5.76686	0.00324864	0.00150514	-0.00555816	0.00856845	0.871196	-0.0109888	-0.0201302	-0.00184731	0.0135149	-0.0124939	-0.0213373	-0.00365049	0.00272411					CNKSR2 (-992,479), RPS6KA3 (-115,544)
cg04593859	chr17:80526279	5.76216	0.00326373	0.000665749	-0.00156942	0.00290092	0.763977	-0.00333112	-0.00622391	-0.000438323	0.0191493	-0.00399687	-0.00679535	-0.00119838	0.0024	FOXK2	Body			FOXK2 (+48,689), WDR45B (+80,132)
cg03569932	chr16:19302903	5.76074	0.00326833	0.000378163	-0.0044078	0.00516413	0.981209	0.00829185	0.00209777	0.0144859	0.0049173	0.00791369	0.00192155	0.0139058	0.00565035	CLEC19A	Body			TMC5 (-119,154), CLEC19A (+5,803)
cg19333758	chr12:48135549	5.76048	0.00326914	-0.000748807	-0.00261061	0.001113	0.612414	0.0026099	0.000200323	0.00501949	0.0300009	0.00335871	0.00102769	0.00568974	0.00216132	RAPGEF3	Body			ENDOU (-16,231), RAPGEF3 (+16,879)
cg07979747	chr6:30860136	5.76025	0.00326989	-0.00253503	-0.00989804	0.00482798	0.697987	0.0106907	0.00116134	0.02022	0.0233386	0.0132257	0.00400705	0.0224444	0.00227558	DDR1	Body			GTF2H4 (-15,825), DDR1 (+8,276)
cg03420832	chr19:4172054	5.75739	0.00327915	0.00103758	-0.00883179	0.0109069	0.966978	-0.0160686	-0.0288417	-0.00329547	0.00904398	-0.0171062	-0.0294628	-0.00474949	0.00342848	CREB3L3	3'UTR	chr19:4173153-4173483	N_Shore	SIRT6 (+10,547), CREB3L3 (+18,457)
cg19476529	chr17:80660973	5.75577	0.00328438	-5.3861e-05	-0.00249877	0.00239104	0.998526	-0.00416266	-0.0073269	-0.000998416	0.00587758	-0.00410879	-0.00716987	-0.00104772	0.00478158			chr17:80655335-80657183	S_Shelf	RAB40B (-4,370)
cg07850987	chr17:46645972	5.75486	0.00328736	0.00152613	-0.00166598	0.00471824	0.500476	-0.00424718	-0.00837847	-0.000115892	0.042266	-0.00577331	-0.00976991	-0.00177671	0.00209609	HOXB3	5'UTR	chr17:46641534-46642110	S_Shelf	HOXB3 (-14,689), HOXB4 (+11,501)
cg11148212	chrX:40163642	5.75231	0.00329561	0.00192276	-0.0110539	0.0148994	0.935485	-0.0207513	-0.0375459	-0.00395659	0.0106457	-0.022674	-0.0389211	-0.0064269	0.00313295					ATP6AP2 (-276,518), BCOR (-206,987)
cg06513977	chr6:33288998	5.74959	0.0033045	0.000608725	-0.00266784	0.00388529	0.900483	-0.00515327	-0.00939386	-0.000912687	0.0123159	-0.005762	-0.00986433	-0.00165967	0.00291284	DAXX	Body	chr6:33288733-33289008	Island	ZBTB22 (-3,487)
cg18308516	chr11:393648	5.74745	0.00331147	0.00247925	-0.00260688	0.00756538	0.487012	-0.00671524	-0.0132978	-0.00013268	0.044333	-0.0091945	-0.0155625	-0.00282654	0.00210812	PKP3	TSS1500	chr11:394257-394619	N_Shore	PKP3 (-569)
cg17075538	chr19:15306892	5.74711	0.00331258	-0.0018376	-0.00516321	0.00148801	0.397097	0.00417296	-0.000131105	0.00847703	0.0597091	0.00601056	0.00184682	0.0101743	0.00211378	NOTCH3	Body	chr19:15306243-15307111	Island	ILVBL (-70,297), NOTCH3 (+4,900)
cg19770547	chrX:119077802	5.74576	0.003317	-0.00183673	-0.0095999	0.00592644	0.843704	0.0119186	0.00187137	0.0219658	0.015095	0.0137553	0.00403566	0.023475	0.00267089	NKAP	TSS200	chrX:119077089-119077664	S_Shore	NKAP (-68)
cg05866460	chr2:65938552	5.74351	0.00332438	0.00210596	-0.00112692	0.00533885	0.277647	-0.00370612	-0.00789018	0.000477937	0.0946767	-0.00581208	-0.00985973	-0.00176444	0.00225214					MEIS1 (-723,980), SPRED2 (-279,242)
cg15802555	chr17:41984994	5.74311	0.0033257	-0.000112944	-0.000771361	0.000545474	0.914503	0.00104147	0.000189331	0.0018936	0.0117205	0.00115441	0.000330056	0.00197876	0.00301341	MPP2	5'UTR	chr17:41984148-41985012	Island	MPP2 (+119)
cg10860042	chr7:139283661	5.741	0.00333262	0.00244005	-0.0010259	0.005906	0.224221	-0.00375752	-0.00824322	0.000728169	0.121163	-0.00619758	-0.010537	-0.00185813	0.00240063	HIPK2	Body			CLEC2L (+75,060), HIPK2 (+193,856)
cg26704282	chr12:132379031	5.7338	0.0033564	5.01721e-05	-0.00067163	0.000771974	0.985427	0.0012443	0.000310131	0.00217847	0.00517895	0.00119413	0.000290415	0.00209784	0.00562096	ULK1	TSS1500	chr12:132380629-132380942	N_Shore	ULK1 (-165)
cg26794418	chr12:123001911	5.73352	0.00335731	0.00257962	-0.000579497	0.00573874	0.134448	-0.00296564	-0.00705423	0.00112295	0.204653	-0.00554526	-0.00950055	-0.00158997	0.00297451	RSRC2	Body			ZCCHC8 (-16,394), RSRC2 (+9,635)
cg03973243	chr7:90031663	5.73028	0.00336809	-0.00218158	-0.00695921	0.00259606	0.531737	0.00643637	0.000253071	0.0126197	0.0390709	0.00861795	0.00263624	0.0145997	0.00216416	CLDN12	TSS1500			CLDN12 (-1,049)
cg08936603	chr12:126106400	5.72865	0.00337351	0.000316843	-0.00497986	0.00561355	0.989186	-0.00875025	-0.0156053	-0.00189516	0.00789133	-0.0090671	-0.0156987	-0.0024355	0.00392931	TMEM132B	TSS1500			TMEM132B (+295,239)
cg25727029	chr15:89482453	5.72832	0.00337461	-0.001758	-0.00559191	0.00207591	0.528926	0.00515688	0.000194966	0.0101188	0.0394651	0.00691488	0.00211474	0.011715	0.00216703					ABHD2 (-148,928), MFGE8 (-25,812)
cg19708201	chr1:237996893	5.72513	0.00338526	-0.00145181	-0.00465287	0.00174924	0.536259	0.00431916	0.000176299	0.00846203	0.0386823	0.00577098	0.00176318	0.00977878	0.00217822	RYR2	3'UTR			ZP4 (+57,201), RYR2 (+791,389)
cg14435871	chr1:85696298	5.72083	0.00339965	-0.00109982	-0.00683911	0.00463946	0.894469	0.0089783	0.00155042	0.0164062	0.0128961	0.0100781	0.00289241	0.0172638	0.00296159					SYDE2 (-29,570), C1orf52 (+29,027)
cg20593680	chr1:94608341	5.72021	0.00340173	0.00174163	-0.00184569	0.00532895	0.489817	0.00665665	0.00201388	0.0112994	0.00229259	0.00491502	0.000423618	0.00940642	0.0279269					ABCA4 (-21,654), ARHGAP29 (+94,780)
cg18542368	chr3:132756867	5.71715	0.00341204	0.00331667	-0.00760289	0.0142362	0.755824	-0.0161481	-0.0302804	-0.00201584	0.0203287	-0.0194648	-0.0331364	-0.00579326	0.00249022	TMEM108	TSS1500	chr3:132756985-132757895	N_Shore	TMEM108 (-368)
cg13169845	chr1:213245546	5.71523	0.0034185	0.00384578	-0.00122316	0.00891473	0.176495	-0.00512861	-0.0116889	0.00143171	0.15872	-0.00897439	-0.0153208	-0.00262795	0.00269552	RPS6KC1	5'UTR			PROX1 (-915,740), RPS6KC1 (+20,950)
cg07214279	chr5:116098789	5.71009	0.00343587	0.00366296	-0.00274215	0.0100681	0.371955	-0.00786935	-0.0161589	0.000420246	0.0669858	-0.0115323	-0.0195516	-0.00351297	0.0022124	LOC102467223	TSS1500			SEMA6A (-188,160)
cg04118974	chr1:110359535	5.70743	0.00344492	-0.000974499	-0.00532665	0.00337765	0.858788	0.00669787	0.00106525	0.0123305	0.0147974	0.00767237	0.00222338	0.0131214	0.00283181					CSF1 (-93,720), EPS8L3 (-52,887)
cg17200737	chr14:92198536	5.70498	0.00345328	0.00105968	-0.00147152	0.00359088	0.587911	-0.00348918	-0.0067651	-0.000213257	0.0336269	-0.00454886	-0.00771797	-0.00137974	0.00226236	CATSPERB	TSS200			CATSPERB (-107)
cg15649236	chr17:46657504	5.70321	0.0034593	0.00225251	-0.00296115	0.00746617	0.568011	-0.00712151	-0.0138691	-0.000373895	0.0357252	-0.00937402	-0.0159016	-0.0028464	0.00224957	MIR10A	TSS200	chr17:46658948-46660003	N_Shore	HOXB4 (-32)
cg23884297	chr20:30124811	5.70087	0.00346729	0.00137272	-0.00149849	0.00424393	0.500471	-0.00379602	-0.007512	-8.00459e-05	0.0439644	-0.00516874	-0.00876356	-0.00157391	0.00221672	HM13	Body			ID1 (-68,275), HM13 (+22,581)
cg14084907	chr1:3634811	5.69933	0.00347258	-0.00561131	-0.0146598	0.00343719	0.312873	0.010627	-0.00108377	0.0223377	0.0843489	0.0162383	0.00490934	0.0275672	0.00230062	TP73	Body	chr1:3634633-3635101	Island	SMIM1 (-54,541), TP73 (+65,728)
cg00190875	chr12:49883737	5.69626	0.00348311	0.000495671	-0.00357622	0.00456756	0.955981	-0.00654913	-0.011819	-0.00127922	0.0101089	-0.0070448	-0.0121429	-0.0019467	0.00349831	SPATS2	Body			KCNH3 (-49,203), SPATS2 (+122,490)
cg26380562	chr10:82410039	5.69602	0.00348395	0.000413925	-0.00380836	0.00463621	0.971223	0.00731364	0.00184908	0.0127782	0.00492862	0.00689972	0.00161332	0.0121861	0.00635972					TSPAN14 (+196,118)
cg14381944	chr5:68781802	5.69368	0.00349201	-0.000462208	-0.00474947	0.00382505	0.965304	0.00693252	0.00138387	0.0124812	0.00963049	0.00739473	0.00202698	0.0127625	0.00361846					OCLN (-6,317), MARVELD2 (+70,864)
cg21367040	chr1:25664857	5.69328	0.0034934	-0.000685896	-0.00181881	0.000447015	0.330292	0.00134783	-0.0001184	0.00281407	0.0791237	0.00203373	0.000615299	0.00345216	0.00229219	TMEM50A	1stExon	chr1:25664286-25665398	Island	TMEM50A (+450)
cg26917215	chr17:73780911	5.69147	0.00349963	-0.000434143	-0.00159116	0.000722876	0.652512	0.00163722	0.00013978	0.00313465	0.0281019	0.00207136	0.000622744	0.00351997	0.00236729	UNK	Body	chr17:73780846-73781308	Island	UNK (+60)
cg04014439	chrX:135386183	5.68816	0.00351108	0.000297392	-0.00515368	0.00574847	0.990997	-0.00898993	-0.0160448	-0.00193505	0.00801996	-0.00928732	-0.0161122	-0.00246244	0.00413497	ADGRG4	5'UTR	chrX:135382457-135382676	S_Shelf	BRS3 (-183,863), GPR112 (+3,062)
cg10464496	chr12:19587815	5.68208	0.00353223	-0.0017823	-0.00743104	0.00386643	0.739293	0.00826952	0.000958828	0.0155802	0.0219482	0.0100518	0.00297948	0.0171242	0.00254107					AEBP2 (-4,793)
cg14279245	chr2:102471442	5.68127	0.00353505	0.000881345	-0.00183567	0.00359836	0.726707	-0.00395751	-0.00747391	-0.000441099	0.0227951	-0.00483885	-0.00824062	-0.00143709	0.00251681	MAP4K4	Body			IL1R2 (-136,864), MAP4K4 (+156,900)
cg20704848	chr21:33670510	5.67727	0.00354904	-0.00108569	-0.00574186	0.00357048	0.84783	0.00711276	0.00108666	0.0131389	0.0157283	0.00819845	0.00236881	0.0140281	0.00287116	MRAP	5'UTR	chr21:33672605-33673215	N_Shelf	MRAP (+6,387), URB1 (+94,825)
cg15874174	chr10:114940835	5.66632	0.00358763	0.00123183	-0.00222742	0.00469109	0.680731	-0.00493867	-0.0094157	-0.00046164	0.0263838	-0.0061705	-0.0105016	-0.00183943	0.0024706					HABP2 (-371,950), TCF7L2 (+230,827)
cg15485363	chr22:32469354	5.66411	0.00359546	0.00315929	-0.00212078	0.00843935	0.338872	-0.00629759	-0.0131311	0.000535971	0.0781279	-0.00945687	-0.0160676	-0.00284611	0.00235487	SLC5A1	Body			SLC5A1 (+30,336), RFPL2 (+130,110)
cg03298305	chr19:55972791	5.66401	0.00359582	-0.00543423	-0.0109618	9.33957e-05	0.0552078	0.00373819	-0.00341576	0.0108921	0.437656	0.00917241	0.0022517	0.0160931	0.00545076	ISOC2	5'UTR	chr19:55972697-55973442	Island	ISOC2 (+221)
cg11663806	chr19:20959492	5.66375	0.00359674	-0.00207371	-0.00563122	0.00148379	0.357967	0.00430229	-0.000301898	0.00890648	0.0727871	0.006376	0.00192192	0.0108301	0.00233604					ZNF66 (+262)
cg09994052	chr22:50197620	5.65553	0.00362604	0.00206266	-0.00132779	0.00545311	0.326762	-0.00400178	-0.00838976	0.000386204	0.0823096	-0.00606444	-0.0103094	-0.00181951	0.00239196	BRD1	Body	chr22:50195822-50196385	S_Shore	BRD1 (+20,832)
cg14839871	chr2:82755955	5.65433	0.00363035	0.00227207	-0.00392654	0.00847067	0.665352	0.0112988	0.00327642	0.0193211	0.00282317	0.0090267	0.0012659	0.0167875	0.0177007					NONE
cg01960686	chr1:230422007	5.64974	0.00364682	-0.00280515	-0.00808898	0.00247868	0.426194	0.006666	-0.000172429	0.0135044	0.0579334	0.00947115	0.00285567	0.0160866	0.0023328					PGBD5 (+91,384), GALNT2 (+219,052)
cg05687115	chr12:67463258	5.64468	0.0036651	0.000468411	-0.000490606	0.00142743	0.485616	-0.00124981	-0.00249099	-8.63666e-06	0.0479784	-0.00171822	-0.00291894	-0.000517513	0.00234556			chr12:67462670-67463724	Island	GRIP1 (-390,506), CAND1 (-199,803)
cg21178434	chr22:50683719	5.64242	0.00367329	0.00109955	-0.000468313	0.00266742	0.226785	-0.00167872	-0.00370788	0.000350443	0.12756	-0.00277827	-0.00474128	-0.000815266	0.0026685	HDAC10	3'UTR	chr22:50682860-50683640	S_Shore	TUBGCP6 (-727)
cg21302651	chr17:19976569	5.64105	0.00367826	-0.000647257	-0.00316475	0.00187024	0.818188	0.00378641	0.000528228	0.0070446	0.0178207	0.00443367	0.00128171	0.00758563	0.00286419					AKAP10 (-95,420), SPECC1 (-13,766)
cg21420674	chr1:2713926	5.63542	0.00369876	-0.00573845	-0.012221	0.000744082	0.0949534	0.00533913	-0.00305068	0.0137289	0.294265	0.0110776	0.0029613	0.0191939	0.00400461			chr1:2716741-2717233	N_Shelf	ACTRT2 (-224,120), MMEL1 (-149,498)
cg14097171	chr14:21769105	5.63021	0.00371784	-0.00247589	-0.00562786	0.000676088	0.155965	0.00303212	-0.00104722	0.00711146	0.189138	0.00550801	0.00156166	0.00945435	0.00312908	RPGRIP1	Body	chr14:21769143-21769380	N_Shore	RPGRIP1 (+12,970), SUPT16H (+83,320)
cg07661704	chr4:139144433	5.62984	0.00371919	0.00147723	-0.0068506	0.00980507	0.908857	0.0146343	0.00385631	0.0254124	0.00423425	0.0131571	0.00273047	0.0235838	0.00879026	SLC7A11	Body			PCDH18 (-690,805), SLC7A11 (+19,070)
cg12244526	chr9:116897311	5.62855	0.00372395	-0.00274416	-0.00705875	0.00157043	0.294675	0.00493994	-0.000644079	0.010524	0.0952339	0.0076841	0.00228213	0.0130861	0.00251661					KIF12 (-35,975), COL27A1 (-20,529)
cg26121789	chr19:56123855	5.62669	0.00373077	-0.0010884	-0.00632713	0.00415033	0.87715	0.00806091	0.00128085	0.014841	0.0148187	0.00914931	0.0025903	0.0157083	0.00314942	ZNF865	TSS1500	chr19:56125349-56128167	N_Shore	ZNF865 (+7,085), ZNF784 (+12,112)
cg00820171	chr16:31340805	5.62659	0.00373114	-0.00309771	-0.00625648	6.1069e-05	0.0559949	0.00212486	-0.00196328	0.00621301	0.441484	0.00522257	0.00126771	0.00917743	0.00565614	ITGAM	Body	chr16:31342452-31343140	N_Shore	ITGAX (-25,650), ITGAM (+69,491)
cg16984885	chrX:118925542	5.6229	0.00374477	-0.00352235	-0.0103389	0.00329415	0.445676	0.00866827	-0.000153772	0.0174903	0.0553795	0.0121906	0.0036562	0.020725	0.00239644	RPL39	1stExon	chrX:118925157-118926129	Island	RPL39 (+64)
cg07028174	chr18:42523522	5.62268	0.0037456	-0.00235644	-0.00733584	0.00262295	0.507501	0.00654547	0.000101047	0.0129899	0.0455423	0.00890191	0.0026676	0.0151362	0.00240668	SETBP1	Body			SLC14A2 (-671,244), SETBP1 (+262,660)
cg01409028	chr4:176474005	5.61995	0.00375568	0.00287786	-0.000759121	0.00651485	0.151783	-0.00346416	-0.00817121	0.00124289	0.195377	-0.00634203	-0.0108956	-0.00178844	0.00320498					GPM6A (+449,478), ADAM29 (+634,497)
cg17277633	chr11:63605849	5.61409	0.00377748	-0.00213574	-0.0062909	0.00201943	0.44949	0.00528959	-8.8098e-05	0.0106673	0.0550429	0.00742532	0.00222296	0.0126277	0.00241841	MARK2	TSS1500	chr11:63606114-63607474	N_Shore	MARK2 (-551)
cg09093418	chr8:104409700	5.6138	0.00377856	0.000871687	-0.00159356	0.00333693	0.684407	-0.003505	-0.00669556	-0.000314436	0.0271745	-0.00437669	-0.00746323	-0.00129014	0.0026107					DCAF13 (-17,242), CTHRC1 (+25,958)
cg12464192	chr18:46475742	5.60361	0.00381679	-0.000127813	-0.00115317	0.000897544	0.953893	0.00163306	0.000306028	0.0029601	0.011034	0.00176088	0.000477105	0.00304465	0.00379489	SMAD7	TSS200	chr18:46474931-46479364	Island	SMAD7 (+1,339), CTIF (+410,214)
cg27101967	chr9:107527578	5.60237	0.00382146	-0.00132075	-0.0081231	0.00548159	0.891822	0.0105086	0.00170491	0.0193123	0.0143366	0.0118294	0.00331268	0.0203461	0.00330426	NIPSNAP3B	Body	chr9:107526172-107526779	S_Shore	NIPSNAP3B (+1,128), ABCA1 (+162,940)
cg24541550	chr11:10715360	5.59635	0.00384426	0.00223455	-0.00207614	0.00654525	0.443406	-0.00545634	-0.0110353	0.000122635	0.0568611	-0.00769089	-0.013088	-0.00229381	0.00246448	MRVI1	TSS1500			MRVI1 (-62)
cg21130357	chr1:52499703	5.59548	0.00384755	4.88506e-06	-0.00345046	0.00346023	0.999994	-0.00575692	-0.0102289	-0.00128495	0.00727612	-0.0057618	-0.010088	-0.00143563	0.00518446	KTI12	TSS1500	chr1:52498452-52499505	S_Shore	KTI12 (-216)
cg01611175	chr5:86375384	5.59338	0.00385556	-0.00485031	-0.010121	0.000420364	0.0786948	0.00401987	-0.00280154	0.0108413	0.349992	0.00887018	0.00227117	0.0154692	0.00471136					RASA1 (-188,321), COX7C (+461,612)
cg17510987	chr19:1883657	5.58858	0.00387385	0.00546524	-0.00317744	0.0141079	0.298815	-0.00987388	-0.0210594	0.00131163	0.0961986	-0.0153391	-0.02616	-0.00451829	0.00262004	FAM108A1	5'UTR	chr19:1884768-1885608	N_Shore	KLF16 (-20,091), ABHD17A (+1,775)
cg01166219	chr20:58570523	5.58417	0.00389075	-0.000979584	-0.00359436	0.00163519	0.653388	0.00365819	0.0002741	0.00704227	0.0304125	0.00463777	0.00136401	0.00791153	0.00263949	CDH26	Body			CDH26 (+37,042)
cg21449902	chr17:47701726	5.58271	0.00389636	0.00320236	-0.00400264	0.0104074	0.549628	-0.00962302	-0.0189479	-0.000298176	0.0412696	-0.0128254	-0.0218462	-0.00380455	0.00253136	SPOP	5'UTR			NXPH3 (+48,507), SPOP (+53,799)
cg11631498	chr20:23531628	5.57596	0.00392242	0.000780349	-0.00315132	0.00471202	0.887246	-0.00604607	-0.0111345	-0.000957632	0.0148928	-0.00682642	-0.011749	-0.00190388	0.00336308					CST9L (+17,758), CST8 (+59,863)
cg17521478	chr10:90344511	5.56871	0.0039506	0.00132319	-0.0014379	0.00408427	0.49884	-0.00358992	-0.00716337	-1.64727e-05	0.048653	-0.00491311	-0.00837005	-0.00145616	0.00254227	RNLS	TSS1500	chr10:90342528-90343221	S_Shore	LIPJ (-2,008), RNLS (-1,542)
cg17765160	chr19:17780462	5.56663	0.00395873	-0.00110495	-0.00931839	0.00710848	0.946504	0.0129823	0.00235231	0.0236123	0.0117955	0.0140872	0.00380383	0.0243706	0.00384781	UNC13A	Body			UNC13A (+18,546), COLGALT1 (+114,060)
cg19476037	chr6:168972128	5.56571	0.00396236	0.00159698	-0.00133392	0.00452789	0.407309	-0.00361581	-0.00740904	0.000177426	0.0655213	-0.00521279	-0.00888235	-0.00154323	0.00255651	SMOC2	Body	chr6:168972516-168974109	N_Shore	SMOC2 (+130,298), THBS2 (+682,011)
cg12757676	chr2:100799558	5.56306	0.00397271	-0.000339427	-0.00299338	0.00231452	0.951523	-0.00458101	-0.0080158	-0.00114622	0.00511034	-0.00424158	-0.00756439	-0.000918776	0.00788869					AFF3 (-77,514), LONRF2 (+139,637)
cg07239096	chr10:111171887	5.56262	0.00397446	0.00370878	-0.00721599	0.0146335	0.704971	-0.0155771	-0.0297161	-0.00143807	0.026625	-0.0192859	-0.032964	-0.00560782	0.00278718					XPNPEP1 (+511,424)
cg17952176	chr2:238165653	5.5623	0.00397572	-0.00130904	-0.00486738	0.00224929	0.663379	0.00498715	0.000381885	0.00959241	0.0300415	0.00629619	0.00184107	0.0107513	0.00271396					COL6A3 (+157,365), COPS8 (+171,699)
cg10054173	chr2:23421430	5.5585	0.00399065	0.00113288	-0.00303509	0.00530085	0.799121	-0.0061692	-0.0115635	-0.000774936	0.0201903	-0.00730208	-0.0125205	-0.00208368	0.00304003					KLHL29 (-186,658)
cg13297151	chr17:6283703	5.55707	0.00399629	0.00223206	-0.00303929	0.00750341	0.580795	-0.0071222	-0.0139445	-0.000299922	0.0383488	-0.00935425	-0.0159541	-0.0027544	0.00262457					AIPL1 (+54,802), WSCD1 (+311,278)
cg04935792	chr12:45354182	5.55292	0.00401272	0.00309701	-0.000949033	0.00714306	0.171153	-0.00394322	-0.00917968	0.00129325	0.181071	-0.00704023	-0.012106	-0.00197449	0.00328284					NELL2 (-83,303), DBX2 (+90,700)
cg20127420	chr12:109939086	5.55208	0.00401602	0.00112895	-0.00175178	0.00400968	0.627748	-0.00397211	-0.0077004	-0.00024382	0.0335639	-0.00510106	-0.00870779	-0.00149432	0.00269044	UBE3B	Body			MVK (-72,531), UBE3B (+23,640)
cg15432305	chr3:48884566	5.55189	0.00401679	-0.000150477	-0.00112446	0.000823503	0.930061	0.00152424	0.000263694	0.00278478	0.0128541	0.00167471	0.000455268	0.00289416	0.00374404	PRKAR2A-AS1	TSS1500	chr3:48884503-48885406	Island	PRKAR2A (+713)
cg18641655	chr8:125025636	5.55172	0.00401745	-0.000722788	-0.00522894	0.00378336	0.924826	0.00703361	0.00120167	0.0128656	0.0131423	0.0077564	0.0021146	0.0133982	0.00370053	FER1L6	Body			FER1L6 (+161,410), TMEM65 (+359,297)
cg15346191	chr2:242743588	5.55167	0.00401767	0.000112513	-0.00152819	0.00175322	0.985813	-0.00265864	-0.00478207	-0.00053521	0.00944658	-0.00277115	-0.00482535	-0.000716952	0.0045362	GAL3ST2	3'UTR	chr2:242742598-242743758	Island	NEU4 (-8,507), GAL3ST2 (+27,349)
cg22867944	chr20:51694144	5.55029	0.00402314	0.00577643	-0.00814222	0.0196951	0.59332	-0.0188982	-0.0369119	-0.000884402	0.0371527	-0.0246746	-0.0421011	-0.00724812	0.00265519	TSHZ2	Body			TSHZ2 (+105,199), ZNF217 (+516,234)
cg12906136	chr20:57353901	5.54851	0.00403023	-0.00065767	-0.00555984	0.0042445	0.946791	0.00773632	0.00139184	0.0140808	0.0119574	0.00839399	0.00225636	0.0145316	0.0039178					GNAS (-73,868), NPEPL1 (+86,233)
cg07200348	chr13:36045201	5.54215	0.00405563	0.000385236	-0.00227897	0.00304945	0.938462	0.00460997	0.0011619	0.00805804	0.00498272	0.00422473	0.00088908	0.00756039	0.00849328	NBEA	Body	chr13:36044844-36045481	Island	MAB21L1 (+5,631), NBEA (+528,778)
cg12974393	chr11:107779099	5.53937	0.00406675	0.00609258	-0.0131106	0.0252957	0.736821	-0.0276671	-0.0525201	-0.00281405	0.0247014	-0.0337597	-0.0578024	-0.0097169	0.0029227					SLC35F2 (-49,186), RAB39A (-20,130)
cg01619378	chr2:219283268	5.53828	0.00407115	0.00166037	-0.000921799	0.00424253	0.286864	-0.00289689	-0.00623878	0.000444996	0.104492	-0.00455726	-0.00779019	-0.00132433	0.00279515	VIL1	TSS1500			VIL1 (-547)
cg15192446	chr14:51311328	5.53055	0.00410233	0.000998876	-0.00169784	0.0036956	0.65965	-0.00376038	-0.00725052	-0.000270239	0.0311098	-0.00475926	-0.00813561	-0.0013829	0.00279632					ABHD12B (-27,550), NIN (-13,490)
cg18044793	chr14:22109421	5.52917	0.00410794	-0.00993376	-0.0238929	0.00402536	0.217088	0.0144984	-0.00356775	0.0325645	0.143883	0.0244321	0.00695501	0.0419093	0.00307333					OR4E2 (-23,876), OR10G2 (-6,326)
cg14446604	chr7:150823386	5.52699	0.00411681	0.000762999	-0.00177928	0.00330528	0.760837	-0.0036935	-0.00698376	-0.000403234	0.0232337	-0.0044565	-0.00763949	-0.0012735	0.00302039	AGAP3	Body	chr7:150822654-150823387	Island	AGAP3 (+39,558), GBX1 (+41,249)
cg14142977	chr9:133758489	5.52565	0.00412223	0.00212836	-0.000562078	0.00481879	0.151923	-0.00251772	-0.00599973	0.000964289	0.206685	-0.00464608	-0.00801457	-0.00127759	0.00357096	ABL1	Body	chr9:133760420-133760879	N_Shore	QRFP (+10,736), ABL1 (+169,157)
cg27045871	chr22:50644633	5.52344	0.00413126	-0.00253114	-0.00602407	0.000961799	0.205275	0.00356794	-0.000952677	0.00808857	0.153235	0.00609908	0.00172584	0.0104723	0.00315665	SELO	Body	chr22:50644615-50644879	Island	ENSG00000073169 (+5,226), TUBGCP6 (+38,360)
cg10914744	chr18:22147011	5.52111	0.00414075	-0.00133909	-0.00430925	0.00163108	0.540223	0.00392027	7.62238e-05	0.00776431	0.0444204	0.00525935	0.00154064	0.00897807	0.00269091					HRH4 (+106,419), ZNF521 (+785,105)
cg14281821	chr19:30014652	5.519	0.00414939	0.000581818	-0.00377841	0.00494204	0.947346	-0.00686379	-0.0125069	-0.00122071	0.0122206	-0.00744561	-0.0129047	-0.00198651	0.00403547			chr19:30015781-30021367	N_Shore	VSTM2B (-2,754)
cg04680247	chr2:26007561	5.51554	0.00416363	0.00138242	-0.00144336	0.0042082	0.484487	-0.00362248	-0.00727965	3.4697e-05	0.052871	-0.0050049	-0.00854284	-0.00146695	0.00268338	ASXL2	Body			DTNB (-111,059), ASXL2 (+93,824)
cg05336904	chr19:31189687	5.51425	0.00416891	-0.00219494	-0.00812334	0.00373347	0.659892	0.00825257	0.00057992	0.0159252	0.031476	0.0104475	0.003025	0.01787	0.00284315					ZNF536 (+326,369), TSHZ3 (+650,766)
cg27503717	chr20:44386890	5.51225	0.00417717	0.00266368	-0.0011715	0.00649887	0.233295	-0.00405233	-0.00901589	0.000911236	0.134545	-0.00671601	-0.0115178	-0.00191427	0.00305566					WFDC3 (+33,657), SPINT4 (+35,901)
cg07771160	chr21:28335945	5.51156	0.00417999	-0.00620805	-0.0155622	0.00314606	0.264543	0.0102274	-0.00187882	0.0223337	0.116906	0.0164355	0.00472392	0.0281471	0.00294163	ADAMTS5	Body	chr21:28337856-28340237	N_Shore	ADAMTS1 (-118,218), ADAMTS5 (+2,887)
cg00696763	chr20:25602213	5.51021	0.00418559	0.000484062	-0.00193664	0.00290477	0.88565	-0.00369588	-0.0068288	-0.000562955	0.0157974	-0.00417994	-0.00721072	-0.00114916	0.00357423	NANP	Body	chr20:25603815-25605187	N_Shore	NINL (-36,061), NANP (+2,598)
cg18099243	chr18:8052124	5.50868	0.0041919	0.000343913	-0.00486995	0.00555777	0.986867	-0.00842337	-0.0151712	-0.00167549	0.00970854	-0.00876728	-0.0152952	-0.0022394	0.00475254	PTPRM	Body			RAB12 (-557,319), PTPRM (+485,345)
cg15069098	chr5:96100736	5.50758	0.00419648	0.00263462	0.000135537	0.00513371	0.0359876	-0.00129467	-0.00452903	0.00193969	0.615258	-0.00392929	-0.0070582	-0.000800375	0.00919106	CAST	Body			ERAP1 (+43,067), CAST (+102,796)
cg08463280	chr5:167466922	5.50706	0.00419864	0.00246845	-0.00309728	0.00803418	0.551038	-0.00737226	-0.0145755	-0.000168992	0.0434579	-0.00984071	-0.0168091	-0.00287229	0.00273761	ODZ2	Body			WWC1 (-252,233), TENM2 (+755,119)
cg09728790	chr12:105080104	5.50642	0.00420131	0.00236502	-0.00142466	0.00615469	0.308309	-0.00431312	-0.00921779	0.00059155	0.0979005	-0.00667813	-0.0114229	-0.00193337	0.00284478	CHST11	Body			CHST11 (+229,354), SLC41A2 (+242,329)
cg10138656	chr18:33958392	5.50439	0.00420971	-0.00136867	-0.00607194	0.00333461	0.773372	0.00685122	0.000764162	0.0129383	0.0227802	0.00821989	0.00233128	0.0141085	0.00312472	FHOD3	Body			KIAA1328 (-450,688), FHOD3 (+80,716)
cg22719920	chr7:7929847	5.50381	0.00421214	-0.000308003	-0.00267559	0.00205958	0.949887	-0.00406794	-0.00713211	-0.00100377	0.00535816	-0.00375994	-0.00672421	-0.000795662	0.00837622					RPA3 (-171,610), ICA1 (+372,064)
cg21758286	chr11:20948421	5.5031	0.00421507	-0.00609852	-0.0133473	0.00115022	0.118969	0.00625065	-0.0031308	0.0156321	0.261805	0.0123492	0.00327358	0.0214248	0.00413831	NELL1	Body			NELL1 (+257,304)
cg08077617	chr16:55868196	5.49808	0.00423606	-0.00250094	-0.0180972	0.0130953	0.924867	0.0242183	0.00403336	0.0444032	0.0137312	0.0267192	0.00719238	0.0462461	0.00389595	CES1	TSS1500	chr16:55866647-55866998	S_Shore	CES1 (-1,127)
cg11444242	chr19:16982864	5.49763	0.00423791	0.00178215	-0.00082852	0.00439283	0.245037	-0.00278939	-0.00616818	0.000589387	0.128654	-0.00457155	-0.00784017	-0.00130292	0.00305681	SIN3B	Body	chr19:16986821-16987093	N_Shelf	F2RL3 (-16,807), SIN3B (+42,647)
cg24007161	chr2:219261591	5.49368	0.00425448	0.000359847	-0.000910997	0.00163069	0.784006	-0.00185708	-0.00350183	-0.000212334	0.0222497	-0.00221693	-0.00380806	-0.000625804	0.00319066	SLC11A1	3'UTR	chr2:219263098-219265556	N_Shore	CTDSP1 (-2,887)
cg14161107	chr9:113476867	5.492	0.00426156	0.00256757	-0.00231725	0.00745239	0.433408	-0.00606503	-0.012387	0.000256991	0.063287	-0.0086326	-0.0147485	-0.00251669	0.002753	MUSK	Body			MUSK (+45,817), LPAR1 (+323,456)
cg15420035	chr5:179232937	5.48805	0.0042782	-0.000116423	-0.00114536	0.000912515	0.961851	0.00162863	0.000296963	0.0029603	0.0116524	0.00174506	0.000456801	0.00303331	0.0043423	SQSTM1	TSS1500	chr5:179232532-179234595	Island	MGAT4B (-2,940)
cg04538760	chr4:140040594	5.48762	0.00428003	0.00123432	-0.00153501	0.00400365	0.54779	-0.00365394	-0.00723806	-6.9822e-05	0.0445136	-0.00488826	-0.00835552	-0.00142099	0.00279072	ELF2	Body	chr4:140036277-140036689	S_Shelf	ELF2 (+57,778), CCRN4L (+103,652)
cg12243763	chr13:60051077	5.48646	0.00428495	-0.00476398	-0.0156295	0.00610157	0.558518	0.0144085	0.000346083	0.0284709	0.0431567	0.0191725	0.00556853	0.0327764	0.00280205					DIAPH3 (+687,044)
cg04708398	chr5:31532521	5.48639	0.00428524	-0.000103093	-0.000816444	0.000610259	0.938526	0.00111414	0.00019091	0.00203737	0.0130744	0.00121724	0.000324103	0.00211037	0.00406766	C5orf22	1stExon	chr5:31532110-31532537	Island	DROSHA (-354), C5orf22 (+149)
cg20979852	chr3:140770683	5.48383	0.00429607	9.47145e-05	-0.00149504	0.00168447	0.989273	0.00267345	0.000615967	0.00473094	0.00664555	0.00257874	0.000588332	0.00456915	0.00683868	SPSB4	TSS200	chr3:140769886-140771080	Island	SPSB4 (+440)
cg11126502	chr9:136452055	5.48296	0.00429976	0.00174085	-0.00127572	0.00475742	0.365309	-0.00357785	-0.00748195	0.000326252	0.0803466	-0.0053187	-0.00909552	-0.00154188	0.0028269			chr9:136451012-136451276	S_Shore	FAM163B (-737)
cg21783198	chr5:95541	5.48017	0.00431163	-0.00121016	-0.0033528	0.000932476	0.381076	0.00256856	-0.000204487	0.0053416	0.0761442	0.00377872	0.00109609	0.00646135	0.00281917			chr5:92007-92438	S_Shelf	PLEKHG4B (-44,832)
cg13599258	chr12:111589453	5.47644	0.00432756	0.000195568	-0.00252767	0.0029188	0.984452	-0.00437663	-0.00790109	-0.000852168	0.0101789	-0.0045722	-0.00798175	-0.00116264	0.00482931	CUX2	Body			CUX2 (+117,626), FAM109A (+217,472)
cg17312650	chr22:36751648	5.47209	0.00434619	-0.000550546	-0.0042804	0.00317931	0.93596	0.0058096	0.000982353	0.0106368	0.0133804	0.00636014	0.00169028	0.01103	0.00409759	MYH9	5'UTR			MYH9 (+32,415), APOL1 (+102,525)
cg10710607	chr3:59237913	5.46852	0.00436154	-0.00121594	-0.00420251	0.00177062	0.605049	0.00403811	0.000172841	0.00790337	0.038171	0.00525405	0.0015148	0.0089933	0.00290004					FAM3D (-585,339)
cg00390663	chr2:230993923	5.46303	0.00438526	0.00144568	-0.001105	0.00399637	0.378512	-0.00304513	-0.00634628	0.000256013	0.0777529	-0.00449082	-0.00768433	-0.0012973	0.00287377					SLC16A14 (-60,209), SP110 (+90,742)
cg09935308	chr19:341861	5.46091	0.00439444	0.00281402	-0.00480542	0.0104335	0.661251	-0.0105493	-0.0204105	-0.000688099	0.0326517	-0.0133633	-0.0229031	-0.00382362	0.00300295	MIER2	Body	chr19:344164-344458	N_Shelf	PPAP2C (-50,692), MIER2 (+2,932)
cg06770067	chr6:37611948	5.45754	0.00440911	-0.00363026	-0.0156049	0.00834439	0.756623	0.0172397	0.00174187	0.0327375	0.0248363	0.02087	0.00587741	0.0358625	0.00322393	MDGA1	Body			CCDC167 (-144,251), MDGA1 (+53,818)
cg17996989	chr7:66386499	5.45559	0.00441759	-0.000995826	-0.00219309	0.000201437	0.124781	0.001038	-0.000511523	0.00258751	0.25805	0.00203382	0.000534821	0.00353282	0.004268	C7orf42	5'UTR	chr7:66386044-66386809	Island	TMEM248 (+288)
cg25114984	chr18:61831924	5.45362	0.00442623	0.00380348	0.000158409	0.00744855	0.0384679	-0.00191694	-0.00663445	0.00280058	0.606231	-0.00572042	-0.0102841	-0.0011567	0.00935	LOC284294	Body			SERPINB8 (+194,766)
cg05633391	chr2:11052558	5.45076	0.00443873	-0.000293184	-0.00241611	0.00182975	0.943708	0.00331338	0.000565842	0.00606091	0.013152	0.00360656	0.000948603	0.00626452	0.00426442	KCNF1	1stExon	chr2:11051858-11053476	Island	KCNF1 (+496)
cg14707525	chrX:107306969	5.44749	0.00445309	0.0016275	-0.00709571	0.0103507	0.899679	-0.0133189	-0.0246086	-0.00202914	0.0157928	-0.0149464	-0.025868	-0.00402471	0.00389056	VSIG1	Body			VSIG1 (+18,770), PSMD10 (+27,879)
cg21221696	chr7:106522568	5.44456	0.00446602	0.00747586	-8.26204e-05	0.0150343	0.0533197	-0.00469092	-0.0144732	0.0050914	0.498402	-0.0121668	-0.0216302	-0.00270339	0.00736749	PIK3CG	ExonBnd			PRKAR2B (-162,526), PIK3CG (+16,645)
cg15482518	chr11:67750498	5.44377	0.00446949	-0.000987686	-0.00436163	0.00238625	0.770999	-0.00597241	-0.010339	-0.0016058	0.00391413	-0.00498473	-0.00920898	-0.000760477	0.0157608					ALDH3B2 (-308,397), UNC93B1 (+21,095)
cg08901339	chr10:98031261	5.43964	0.00448776	-0.00405932	-0.00915292	0.00103428	0.147761	0.00464652	-0.00194571	0.0112388	0.223426	0.00870584	0.00232853	0.0150831	0.0039961	BLNK	5'UTR			BLNK (+36)
cg03210663	chr9:133973465	5.43429	0.00451153	-0.000873659	-0.00313055	0.00138323	0.634873	0.00307996	0.000159056	0.00600086	0.0359385	0.00395362	0.00112794	0.00677929	0.00304296	AIF1L	Body	chr9:133971670-133972578	S_Shore	NUP214 (-27,483), AIF1L (+1,603)
cg00373499	chr5:137224723	5.43361	0.00451457	-0.00278224	-0.012708	0.00714355	0.787834	0.0144353	0.00158912	0.0272814	0.023058	0.0172175	0.00479018	0.0296448	0.00339867	PKD2L2	TSS1500	chr5:137224986-137225477	N_Shore	PKD2L2 (-435)
cg05398423	chr2:158454104	5.43107	0.00452593	-0.00182293	-0.00828776	0.00464191	0.785593	0.00939083	0.00102392	0.0177577	0.0232607	0.0112138	0.00311963	0.0193079	0.00339968	ACVR1C	TSS200	chr2:158453799-158454111	Island	CYTIP (-153,451), ACVR1C (+31,413)
cg19905880	chr11:67049324	5.43064	0.00452783	0.000378295	-0.00273882	0.00349541	0.956241	0.00530904	0.00127482	0.00934327	0.00585656	0.00493075	0.00102805	0.00883345	0.0086909	ADRBK1	Body	chr11:67052394-67053110	N_Shelf	ANKRD13D (-7,438), ADRBK1 (+15,444)
cg09287933	chr6:33384473	5.42932	0.00453373	0.001734	-0.00181587	0.00528387	0.485557	-0.00450419	-0.00909849	9.01174e-05	0.0560866	-0.00623819	-0.0106827	-0.00179367	0.00293653	CUTA	Body	chr6:33385678-33386262	N_Shore	SYNGAP1 (-3,468), CUTA (+1,621)
cg09353085	chr9:123539822	5.42886	0.00453579	0.00332841	0.000360777	0.00629605	0.0233847	-0.00108641	-0.00492717	0.00275436	0.784402	-0.00441482	-0.00813037	-0.00069927	0.0148924	FBXW2	Body			MEGF9 (-63,075), FBXW2 (+15,868)
cg16504439	chr4:20647245	5.42863	0.00453682	-0.00209533	-0.00788541	0.00369476	0.672228	0.00802473	0.000531092	0.0155184	0.0324272	0.0101201	0.00287073	0.0173694	0.00312213					PACRGL (-54,791), SLIT2 (+392,059)
cg04825850	chr4:174451493	5.42837	0.00453798	-0.00128041	-0.00270345	0.000142639	0.0879029	0.00108409	-0.000757637	0.00292582	0.350829	0.0023645	0.000582813	0.00414618	0.0053775	HAND2	TSS200	chr4:174450046-174451469	S_Shore	HAND2 (-114)
cg07230666	chr12:122846061	5.42801	0.0045396	0.00204992	-0.00261485	0.0067147	0.55704	-0.00613816	-0.0121754	-0.000100931	0.0452593	-0.00818809	-0.0140285	-0.00234768	0.0029748	CLIP1	Body			VPS33A (-94,994), CLIP1 (+18,980)
cg18849737	chr4:187475784	5.42746	0.00454207	0.00242203	-0.00176171	0.00660577	0.363003	-0.00491553	-0.0103302	0.000499135	0.0841841	-0.00733757	-0.0125757	-0.00209943	0.0030033	MTNR1A	Body	chr4:187476279-187476844	N_Shore	MTNR1A (+937)
cg13827209	chr9:101912842	5.42718	0.00454333	-0.000639809	-0.00393149	0.00265188	0.891601	0.00499733	0.000737168	0.00925748	0.0165384	0.00563714	0.00151587	0.0097584	0.00391193	TGFBR1	3'UTR			TGFBR1 (+45,472), ALG2 (+71,396)
cg06487538	chr7:8191979	5.427	0.00454413	6.68693e-05	-0.00266903	0.00280277	0.998186	-0.00445352	-0.00799438	-0.000912666	0.00906044	-0.00452039	-0.00794581	-0.00109498	0.00569457	ICA1	Body			RPA3 (-433,742), ICA1 (+109,932)
cg20807254	chr8:128065128	5.42558	0.00455054	-0.00260637	-0.00877225	0.00355951	0.58187	0.00820714	0.000227145	0.0161871	0.0421605	0.0108135	0.00309368	0.0185333	0.00300455					FAM84B (-494,491), POU5F1B (-361,407)
cg14652031	chr11:110583590	5.42323	0.0045611	-0.000585256	-0.00243993	0.00126942	0.739243	0.00264148	0.000241133	0.00504184	0.0268417	0.00322674	0.000904647	0.00554883	0.00328786	ARHGAP20	TSS200	chr11:110581839-110583883	Island	ARHGAP20 (-140)
cg14744772	chr5:179132886	5.42139	0.00456938	-0.00290154	-0.00634583	0.000542747	0.118316	0.00291171	-0.00154596	0.00736937	0.275726	0.00581325	0.00150092	0.0101256	0.00457059	CANX	Body			MAML1 (-26,965), CANX (+6,980)
cg07236691	chr8:120599284	5.42095	0.00457141	-0.00186451	-0.00636894	0.00263992	0.594936	0.0060287	0.000198988	0.0118584	0.0407304	0.00789321	0.00225356	0.0135329	0.00303274	ENPP2	Body			ENPP2 (+51,786), NOV (+170,739)
cg06728274	chr2:175863238	5.41994	0.00457597	-0.00299467	-0.0127077	0.00671838	0.749435	0.0138864	0.0013156	0.0264572	0.026121	0.0168811	0.00472011	0.029042	0.00332631	CHN1	Body			CHRNA1 (-234,050), CHN1 (+6,716)
cg24311677	chr9:97455226	5.41831	0.00458332	0.00398637	-0.002583	0.0105557	0.328631	-0.00750696	-0.0160092	0.000995232	0.0960947	-0.0114933	-0.0197183	-0.00326833	0.00308788					C9orf3 (-66,840), FBP1 (-52,696)
cg22251117	chr17:182954	5.4173	0.0045879	0.00115989	-0.00269144	0.00501122	0.759393	-0.00552694	-0.0105114	-0.000542486	0.0254201	-0.00668683	-0.0115088	-0.00186488	0.00336359	RPH3AL	5'UTR	chr17:185075-185296	N_Shelf	DOC2B (-151,528), RPH3AL (+19,644)
cg11440987	chr3:72621022	5.41681	0.00459014	0.000644201	-0.00210546	0.00339386	0.846495	-0.00408946	-0.00764812	-0.000530795	0.0194575	-0.00473366	-0.0081763	-0.00129102	0.00369467					RYBP (-124,954), SHQ1 (+276,609)
cg24639504	chr13:25875833	5.41362	0.00460462	0.000673228	-0.000642933	0.00198939	0.45296	-0.00163631	-0.00333971	6.70861e-05	0.0628329	-0.00230954	-0.00395741	-0.000661677	0.00298535	NUPL1	5'UTR	chr13:25874994-25876200	Island	NUPL1 (+172)
cg08413564	chr5:45696784	5.41322	0.00460644	-0.00236416	-0.0183492	0.0136209	0.935714	-0.0273703	-0.0480585	-0.00668216	0.00555076	-0.0250062	-0.0450199	-0.00499248	0.00962727	HCN1	TSS1500	chr5:45695394-45696510	S_Shore	HCN1 (-532)
cg00202460	chr15:83680873	5.40815	0.00462957	-0.00365505	-0.0100895	0.00277936	0.376879	0.00761465	-0.000712879	0.0159422	0.0812417	0.0112697	0.00321367	0.0193257	0.0030494	C15orf40	TSS1500	chr15:83680007-83680532	S_Shore	FAM103A1 (+25,915), BTBD1 (+55,233)
cg04373740	chr2:197501365	5.4055	0.00464167	0.00140122	-0.00179922	0.00460167	0.559447	-0.00420473	-0.0083468	-6.26549e-05	0.0456937	-0.00560595	-0.00961298	-0.00159892	0.00304661			chr2:197504191-197504558	N_Shelf	CCDC150 (-2,991)
cg23295636	chr12:54494573	5.40201	0.00465774	0.000750203	-0.00566204	0.00716245	0.959268	0.0108807	0.00258183	0.0191795	0.00607948	0.0101305	0.00210219	0.0181587	0.00879198	FLJ12825	Body			HOXC4 (+46,913), SMUG1 (+88,205)
cg07099553	chr15:89178856	5.40184	0.0046585	0.00109429	-0.00614332	0.00833189	0.932917	-0.0111784	-0.0205454	-0.00181131	0.0143654	-0.0122726	-0.0213343	-0.00321099	0.00435052					ISG20 (-3,118)
cg25247177	chr19:3698223	5.40096	0.00466254	0.00185771	-0.00126676	0.00498218	0.343491	-0.00360373	-0.00764748	0.000440014	0.0920079	-0.00546144	-0.00937335	-0.00154953	0.00311944	PIP5K1C	Body	chr19:3697837-3698378	Island	CACTIN (-71,411), PIP5K1C (+2,254)
cg17773000	chr7:23146236	5.39913	0.00467097	-0.00124847	-0.00252621	2.92742e-05	0.0571676	0.000806746	-0.000846928	0.00246042	0.486442	0.00205521	0.000455452	0.00365497	0.00742104	KLHL7	Body	chr7:23145211-23146037	S_Shore	KLHL7 (+834)
cg04874865	chr15:74636306	5.39859	0.00467349	0.000182119	-0.00292577	0.00329	0.98962	0.00518488	0.0011626	0.00920716	0.0071837	0.00500276	0.00111161	0.0088939	0.00736696	CYP11A1	Body			CYP11A1 (+23,775), CCDC33 (+107,677)
cg01517468	chr18:3340375	5.3984	0.00467437	0.00216418	-0.00123461	0.00556296	0.293853	-0.00375712	-0.0081559	0.000641649	0.111521	-0.0059213	-0.0101767	-0.00166594	0.00323774					TGIF1 (-111,300), MYL12B (+77,961)
cg24020459	chr17:48920921	5.39827	0.00467497	4.01056e-05	-0.00273668	0.00281689	0.999366	0.00456822	0.000974455	0.00816198	0.00820844	0.00452811	0.00105152	0.00800471	0.0064926			chr17:48917788-48918322	S_Shelf	WFIKKN2 (+8,151), TOB1 (+22,785)
cg05638287	chr1:233749295	5.39767	0.00467773	-0.00102434	-0.00626689	0.0042182	0.890527	0.00793156	0.00114656	0.0147166	0.0170047	0.0089559	0.00239212	0.0155197	0.00401787	KCNK1	TSS1500	chr1:233749373-233750314	N_Shore	KCNK1 (-455)
cg25899923	chr14:77542656	5.39342	0.0046974	-0.00204061	-0.00764006	0.00355884	0.668472	0.00771722	0.000470306	0.0149641	0.0336693	0.00975783	0.00274718	0.0167685	0.00322817	LOC102724190	TSS200			IRF2BPL (-47,623), CIPC (-21,784)
cg18091964	chrX:128913980	5.39193	0.00470433	-0.00125062	-0.00427473	0.00177349	0.5955	0.00403459	0.000120725	0.00794845	0.0415547	0.00528521	0.00149895	0.00907147	0.00312487	SASH3	1stExon			SASH3 (+21)
cg24880006	chr1:9084984	5.38856	0.00472003	0.000443865	-0.00341949	0.00430722	0.960691	-0.00605239	-0.0110524	-0.00105237	0.012738	-0.00649626	-0.0113333	-0.00165925	0.0047533	SLC2A7	Body			SLC2A7 (+1,420), CA6 (+79,039)
cg25452096	chr9:100263226	5.38812	0.00472209	-0.00210804	-0.00895332	0.00473724	0.749937	0.00975462	0.000895336	0.0186139	0.0267369	0.0118627	0.00329221	0.0204331	0.00343484	TMOD1	TSS1500	chr9:100263675-100265217	N_Shore	TMOD1 (-695)
cg22297055	chr17:1508448	5.38593	0.00473232	0.00937796	-0.0124815	0.0312374	0.572507	-0.0288306	-0.0571216	-0.000539695	0.0446221	-0.0382086	-0.0655772	-0.01084	0.00312024	SLC43A2	TSS200	chr17:1509882-1510101	N_Shore	PITPNA (-42,339), SLC43A2 (+23,682)
cg15082870	chr7:36022841	5.38194	0.00475101	0.000306522	-0.00502344	0.00563649	0.990001	0.00887555	0.00197742	0.0157737	0.007313	0.00856903	0.00189579	0.0152423	0.00745507			chr7:36022319-36022576	S_Shore	EEPD1 (-169,917), SEPT7 (+182,215)
cg17680902	chr6:31927069	5.38162	0.00475248	0.000788308	-0.0026547	0.00423132	0.852853	0.00598877	0.00153277	0.0104448	0.00471839	0.00520046	0.000889735	0.00951119	0.0131099	RDBP	TSS1500	chr6:31926489-31926940	S_Shore	NELFE (-183), SKIV2L (+213)
cg26952671	chrX:109243681	5.38083	0.00475619	-0.00291981	-0.0102137	0.00437413	0.615226	0.00980615	0.000366199	0.0192461	0.0395862	0.012726	0.00359377	0.0218581	0.00318502			chrX:109245900-109246673	N_Shelf	TMEM164 (-2,642)
cg27617907	chr8:8504219	5.37908	0.00476444	0.000726317	-0.00512716	0.0065798	0.954303	-0.00912651	-0.0167022	-0.00155083	0.0132669	-0.00985283	-0.0171815	-0.00252413	0.00470222					ENSG00000182319 (-260,212), CLDN23 (-55,229)
cg16060574	chr18:72882655	5.37744	0.00477216	0.00262445	-0.00278019	0.0080291	0.48968	-0.00682761	-0.0138224	0.000167177	0.0574954	-0.00945206	-0.0162188	-0.00268532	0.00310097					ZADH2 (+38,648), ZNF407 (+539,680)
cg20762524	chr11:75826156	5.3767	0.00477564	-0.000555758	-0.0035642	0.00245269	0.901545	0.00456477	0.000671193	0.00845836	0.0166128	0.00512053	0.00135389	0.00888717	0.00417961	UVRAG	Body			WNT11 (+91,420), UVRAG (+299,945)
cg04211175	chr2:149895877	5.37669	0.00477569	0.00496668	-0.00357718	0.0135105	0.359975	-0.00994378	-0.0210014	0.00111384	0.0881359	-0.0149105	-0.0256076	-0.00421335	0.00317608	LYPD6B	5'UTR	chr2:149895022-149895808	S_Shore	LYPD6B (+897)
cg06990194	chr16:2024421	5.3756	0.00478086	0.000166407	-0.00322285	0.00355566	0.992702	-0.00544179	-0.00982822	-0.00105535	0.0102673	-0.0056082	-0.00985162	-0.00136477	0.0056097	TBL3	Body	chr16:2024779-2025083	N_Shore	TBL3 (+2,384), NOXO1 (+6,763)
cg21634123	chr13:111124296	5.37193	0.00479822	0.00132746	-0.00303313	0.00568804	0.754871	-0.00621549	-0.011859	-0.000571939	0.0266881	-0.00754294	-0.0130025	-0.00208339	0.00350515	COL4A2	Body			RAB20 (+89,784), COL4A2 (+164,683)
cg01188146	chr12:125712827	5.3685	0.00481452	0.00400626	-0.00861452	0.016627	0.736589	-0.0178478	-0.0341819	-0.00151377	0.0282233	-0.0218541	-0.0376556	-0.00605257	0.00346518					TMEM132B (-98,335), AACS (+162,903)
cg10392188	chr10:11203213	5.36778	0.00481795	-0.0024316	-0.00629149	0.00142828	0.301532	0.00427675	-0.000718775	0.00927228	0.110399	0.00670836	0.00187569	0.011541	0.00332651	CELF2	Body	chr10:11207178-11207980	N_Shelf	CELF2 (+143,321), USP6NL (+371,061)
cg04874795	chr16:86477638	5.36721	0.00482063	-0.00142057	-0.00604697	0.00320583	0.751194	0.00658102	0.000593451	0.0125686	0.027076	0.00800159	0.00220923	0.013794	0.00351077					FOXF1 (-66,495), IRF8 (+545,230)
cg20014432	chr9:117188502	5.36693	0.00482195	-0.000529982	-0.00217694	0.00111698	0.730395	0.00232271	0.000191187	0.00445424	0.0287688	0.0028527	0.000790662	0.00491473	0.00345407	DFNB31	ExonBnd			AKNA (-31,818), DFNB31 (+78,748)
cg25782229	chr11:32450692	5.36642	0.0048244	-0.000169752	-0.00743158	0.00709207	0.998341	-0.0119465	-0.0213449	-0.00254815	0.00820996	-0.0117768	-0.0208688	-0.00268481	0.00685357	WT1	Body	chr11:32452144-32452708	N_Shore	WT1 (+6,484), RCN1 (+338,243)
cg16902958	chr16:57806838	5.36393	0.00483629	-0.00337412	-0.0105503	0.00380203	0.511935	0.00915818	-0.00012932	0.0184457	0.0542602	0.0125323	0.00354759	0.021517	0.0031513	MIR6772	TSS1500			KIFC3 (+29,662), KATNB1 (+37,197)
cg03950614	chr6:108486517	5.36328	0.00483939	-0.000371564	-0.00353522	0.00279209	0.958959	0.00493877	0.000844312	0.00903323	0.0131277	0.00531034	0.00134937	0.00927131	0.00484171	NR2E1	TSS1500	chr6:108485671-108490539	Island	NR2E1 (-745)
cg21788121	chr6:22055907	5.36098	0.00485041	0.00331071	-0.00316405	0.00978548	0.453217	-0.00799535	-0.0163751	0.00038441	0.0651888	-0.0113061	-0.0194126	-0.0031995	0.00315555	CASC15	Body			PRL (+241,823), SOX4 (+461,936)
cg03426684	chr22:44222829	5.36043	0.00485303	0.00203584	-0.00413012	0.0082018	0.718407	-0.00864646	-0.0166266	-0.000666361	0.0299308	-0.0106823	-0.0184022	-0.00296237	0.00344598	SULT4A1	Body			EFCAB6 (-14,673), SULT4A1 (+35,554)
cg13778721	chr1:10720565	5.36017	0.00485427	0.000575848	-0.00182249	0.00297418	0.839435	-0.00353549	-0.00663946	-0.000431517	0.0208273	-0.00411133	-0.00711411	-0.00110856	0.00386986	CASZ1	Body	chr1:10719867-10720581	Island	CASZ1 (+136,140), PEX14 (+185,622)
cg17925632	chr17:6231961	5.36017	0.00485428	-0.000797956	-0.00362052	0.00202461	0.784611	0.00406743	0.000414416	0.00772044	0.0246662	0.00486538	0.00133147	0.0083993	0.00364316					AIPL1 (+106,544), WSCD1 (+259,536)
cg05362451	chr5:148982845	5.35857	0.00486196	0.000459834	-0.00335341	0.00427307	0.956784	0.0064515	0.00151633	0.0113867	0.00626057	0.00599166	0.0012174	0.0107659	0.00924558	ARHGEF37	Body			PPARGC1B (-127,029), ARHGEF37 (+21,810)
cg15215544	chr7:140718464	5.35507	0.00487879	0.00573621	-0.00041528	0.0118877	0.0735725	-0.00428007	-0.0122414	0.0036813	0.417084	-0.0100163	-0.0177181	-0.00231447	0.00658894			chr7:140714478-140714943	S_Shelf	MRPS33 (-3,986)
cg16997622	chr16:15716944	5.35428	0.00488263	0.00259523	-0.00148729	0.00667776	0.295041	-0.00448717	-0.00977084	0.000796508	0.114314	-0.0070824	-0.0121938	-0.00197099	0.00339459	KIAA0430	Body			KIAA0430 (+20,079), C16orf45 (+188,793)
cg16773067	chr6:37027357	5.35381	0.0048849	-0.0234533	-0.0455398	-0.00136673	0.0343118	0.0103404	-0.0182443	0.0389252	0.672427	0.0337937	0.00614085	0.0614465	0.0117301					PIM1 (-110,622), FGD2 (+53,935)
cg25325501	chr10:43394647	5.35304	0.00488859	0.00211871	-0.0032678	0.00750521	0.625606	-0.00725181	-0.0142231	-0.000280503	0.0392371	-0.00937052	-0.0161145	-0.00262649	0.00329125			chr10:43393476-43394417	S_Shore	RET (-177,828), BMS1 (+116,399)
cg12296564	chr19:11546751	5.35204	0.00489345	-0.000472648	-0.00125468	0.00030938	0.331544	0.000887025	-0.000125089	0.00189914	0.0994368	0.00135967	0.000380556	0.00233879	0.00331201	PRKCSH	5'UTR	chr19:11545948-11546544	S_Shore	CCDC151 (-827), PRKCSH (+483)
cg00982353	chr7:96011272	5.35111	0.00489795	-0.00290182	-0.00727861	0.00147497	0.265248	0.0046684	-0.000996119	0.0103329	0.129552	0.00757022	0.00209038	0.0130501	0.00350901					DLX6 (-623,588), SLC25A13 (-59,814)
cg07372700	chr15:31281399	5.35097	0.0048986	0.00268649	-0.00151141	0.00688439	0.290258	-0.00459091	-0.0100239	0.000842095	0.11679	-0.00727739	-0.0125333	-0.00202152	0.00342146	MTMR10	Body	chr15:31283404-31284414	N_Shelf	MTMR10 (+2,408), FAN1 (+85,324)
cg04419871	chr3:197409435	5.35096	0.00489865	0.000859152	-0.000383786	0.00210209	0.236525	-0.00128348	-0.00289211	0.000325156	0.147113	-0.00214263	-0.00369881	-0.000586441	0.00364097	KIAA0226	Body			BDH1 (-126,578), KIAA0226 (+54,155)
cg11230940	chr5:3103774	5.35057	0.00490056	-0.00505634	-0.01832	0.00820731	0.643624	-0.0235945	-0.0407606	-0.00642848	0.00370999	-0.0185382	-0.0351446	-0.0019318	0.0242046					IRX1 (-492,394), C5orf38 (+351,513)
cg18776021	chrX:13957159	5.3483	0.00491157	-0.00297249	-0.0104783	0.00453332	0.621602	0.0100812	0.000367059	0.0197954	0.0398311	0.0130537	0.00365626	0.0224512	0.00330147	GPM6B	TSS1500	chrX:13956150-13957061	S_Shore	GPM6B (-121,699), GEMIN8 (+90,852)
cg20294280	chr6:30158383	5.34781	0.00491392	-0.00136814	-0.00445026	0.00171397	0.550464	0.00400313	1.42057e-05	0.00799206	0.0489566	0.00537128	0.0015124	0.00923015	0.0032264	TRIM26	Body			TRIM26 (+22,760), TRIM15 (+27,391)
cg23041193	chr19:44598521	5.34745	0.00491569	0.000589907	-0.000420215	0.00160003	0.356608	-0.00116773	-0.00247505	0.000139588	0.0910187	-0.00175764	-0.00302233	-0.00049294	0.00328291	ZNF224	1stExon	chr19:44598374-44598854	Island	ZNF224 (-24)
cg17823326	chr14:32046907	5.34677	0.00491898	0.000990722	-0.00118924	0.00317068	0.534899	-0.00280908	-0.00563043	1.22602e-05	0.0512984	-0.0037998	-0.00652916	-0.00107044	0.00321941	NUBPL	TSS1500			ARHGAP5 (-499,588), NUBPL (+16,307)
cg20012601	chr4:141013584	5.3461	0.00492224	-0.00268372	-0.0106903	0.00532286	0.711183	0.0111758	0.000813503	0.021538	0.0308978	0.0138595	0.00383506	0.0238839	0.00347812	MAML3	Body			MAML3 (+61,754), MGST2 (+426,663)
cg10040153	chr22:37566492	5.34422	0.00493141	0.000905284	-0.00181174	0.00362231	0.714068	-0.00379626	-0.00731268	-0.000279838	0.0306877	-0.00470154	-0.00810331	-0.00129977	0.00349171					IL2RB (-20,463), C1QTNF6 (+17,837)
cg10380546	chr11:942218	5.3422	0.00494122	-0.00344437	-0.0109036	0.00401482	0.524213	0.00955408	-9.9742e-05	0.0192079	0.0531331	0.0129984	0.00365937	0.0223375	0.00322882	AP2A2	Body	chr11:943737-944142	N_Shore	AP2A2 (+16,338), MUC6 (+94,488)
cg04194173	chr7:1137315	5.34199	0.00494228	0.00161061	-0.00137188	0.00459311	0.413823	-0.00358543	-0.00744543	0.000274563	0.0750582	-0.00519605	-0.0089302	-0.0014619	0.00323768	C7orf50	Body	chr7:1135744-1135992	S_Shore	GPER1 (+10,873), C7orf50 (+40,561)
cg16558203	chr3:38347392	5.33884	0.00495767	-0.00126427	-0.00483669	0.00230815	0.683958	0.00492541	0.00030192	0.00954889	0.0335841	0.00618967	0.00171693	0.0106624	0.00344231	SLC22A14	TSS200			SLC22A14 (-35)
cg18827787	chr18:61817320	5.33376	0.00498264	0.0011395	-0.00227995	0.00455894	0.713995	-0.00477193	-0.00919743	-0.00034642	0.0309426	-0.00591142	-0.0101926	-0.0016302	0.00352836	C18orf20	TSS1500			SERPINB8 (+180,162)
cg17263130	chr22:46229264	5.33124	0.00499505	0.000318788	-0.00257145	0.00320903	0.963714	-0.00451121	-0.00825181	-0.000770609	0.0131459	-0.00483	-0.00844864	-0.00121135	0.00506921	ATXN10	Body			WNT7B (+143,745), ATXN10 (+161,586)
cg10347224	chr1:19939830	5.33063	0.00499807	-0.00512369	-0.0108603	0.000612879	0.0910489	0.00431717	-0.00310721	0.0117415	0.359761	0.00944086	0.00225854	0.0166232	0.00592598	MINOS1	Body			NBL1 (-29,896), MINOS1 (+16,347)
cg07551677	chr8:28570561	5.32771	0.0050125	0.00127562	-0.00142131	0.00397256	0.507862	-0.00341862	-0.00690904	7.1795e-05	0.0563978	-0.00469425	-0.00807087	-0.00131762	0.00327105	EXTL3	5'UTR	chr8:28573597-28573840	N_Shelf	EXTL3 (+11,718), INTS9 (+176,920)
cg14390275	chr16:62630151	5.32408	0.00503052	-0.00371648	-0.0150972	0.0076642	0.72359	-0.0200443	-0.0347734	-0.00531524	0.00413292	-0.0163278	-0.0305767	-0.00207897	0.0198881					CDH8 (-559,413)
cg14901226	chr20:51287186	5.32049	0.00504839	0.000831316	-0.0033091	0.00497173	0.884774	-0.00619888	-0.0115575	-0.000840283	0.0184761	-0.0070302	-0.0122141	-0.0018463	0.00428899					ZFP64 (-478,662), TSHZ2 (-301,760)
cg00154810	chr4:140854945	5.31934	0.00505414	0.00201941	-0.00121734	0.00525616	0.308501	-0.00358201	-0.00777107	0.000607046	0.110979	-0.00560142	-0.00965391	-0.00154894	0.00348792	MAML3	Body			MAML3 (+220,393), MGST2 (+268,024)
cg25093279	chr13:50137781	5.31717	0.00506497	-0.00236904	-0.00783782	0.00309975	0.566303	0.00713123	5.34302e-05	0.014209	0.0478101	0.00950026	0.00265322	0.0163473	0.00334338	RCBTB1	Body			RCBTB1 (+21,938), PHF11 (+67,685)
cg12120406	chr17:25822056	5.31656	0.00506803	-0.00140133	-0.00528595	0.00248329	0.67391	0.0053192	0.000291651	0.0103467	0.0351515	0.00672053	0.0018569	0.0115842	0.0034999	KSR1	5'UTR			LGALS9 (-134,768), KSR1 (+23,021)
cg02073839	chr6:168417743	5.31652	0.00506823	0.00240742	-0.00116235	0.0059772	0.253402	-0.00373755	-0.00835762	0.000882514	0.13948	-0.00614498	-0.0106144	-0.00167554	0.0036982	KIF25	TSS1500			KIF25 (+17,972), FRMD1 (+62,096)
cg20829055	chr1:173796499	5.31246	0.00508861	0.00283782	-0.00600454	0.0116802	0.731618	-0.0124012	-0.0238452	-0.000957288	0.0299027	-0.015239	-0.0263099	-0.00416821	0.00365088	DARS2	Body	chr1:173793288-173794095	S_Shelf	CENPL (-3,040), DARS2 (+2,859)
cg04714638	chr19:18337347	5.31224	0.00508972	0.0026618	-0.00336847	0.00869207	0.554144	-0.00781196	-0.0156164	-7.47815e-06	0.0497175	-0.0104738	-0.0180238	-0.00292372	0.00335018	PDE4C	TSS200	chr19:18335072-18337375	Island	RAB3A (-22,464), PDE4C (+28,882)
cg16464860	chr22:46678408	5.31112	0.00509536	0.000919041	-0.00191967	0.00375775	0.727603	-0.00397397	-0.00764788	-0.000300062	0.0302817	-0.00489301	-0.00844714	-0.00133888	0.00364484	TTC38	Body			GTSE1 (-14,230), TTC38 (+14,548)
cg04906764	chr14:50789510	5.3105	0.00509849	0.00166763	-0.00215714	0.00549239	0.562131	-0.00497323	-0.00992331	-2.31483e-05	0.0486337	-0.00664086	-0.0114296	-0.00185216	0.0033628	ATP5S	Body			ATP5S (+10,152), CDKL1 (+73,107)
cg11076954	chr17:1508444	5.31018	0.00510009	0.00852097	-0.0136328	0.0306748	0.638559	-0.0298471	-0.0585189	-0.00117529	0.0390559	-0.0383681	-0.0661051	-0.010631	0.00345847	SLC43A2	Body	chr17:1509882-1510101	N_Shore	PITPNA (-42,335), SLC43A2 (+23,686)
cg08077673	chr7:130126368	5.30957	0.00510314	-0.00476575	-0.0100428	0.0005113	0.0863431	0.00386802	-0.00296163	0.0106977	0.379061	0.00863377	0.00202678	0.0152408	0.0062838	MEST	5'UTR	chr7:130126017-130126801	Island	CEP41 (-45,291), MEST (-5,566)
cg13940210	chr7:154536999	5.30847	0.00510869	-0.00313152	-0.00980649	0.00354344	0.513448	0.00846535	-0.000173508	0.0171042	0.0562396	0.0115969	0.00323966	0.0199541	0.00333936	DPP6	Body			PAXIP1 (+257,795), DPP6 (+787,235)
cg16698903	chr10:74167485	5.30713	0.00511547	0.00314141	-0.0015765	0.00785933	0.262255	-0.00498023	-0.0110862	0.00112578	0.135062	-0.00812165	-0.0140286	-0.0022147	0.00369688	MICU1	Body			DNAJB12 (-52,579), MICU1 (+218,378)
cg04835553	chr1:84106312	5.30636	0.00511937	-0.000881881	-0.00429299	0.00252923	0.816363	0.00495179	0.000537069	0.00936652	0.0233718	0.00583367	0.00156288	0.0101045	0.00397031					TTLL7 (+358,503)
cg19951437	chr15:57753959	5.30271	0.00513787	-0.00551236	-0.0151645	0.00413981	0.372955	0.0112211	-0.00127089	0.0237131	0.0886106	0.0167335	0.00464874	0.0288182	0.00341992	CGNL1	Body			GCOM1 (-130,147), CGNL1 (+85,257)
cg07644482	chr8:28827639	5.30139	0.00514457	0.00171674	-0.00270963	0.00614311	0.633778	-0.00594461	-0.0116733	-0.000215923	0.0398541	-0.00766135	-0.0132033	-0.00211943	0.00348188	HMBOX1	Body			HMBOX1 (+79,719), KIF13B (+292,951)
cg13434106	chrX:20081914	5.30055	0.00514883	-0.00134973	-0.0078995	0.00520003	0.87901	0.00976069	0.00128387	0.0182375	0.0191579	0.0111104	0.00290997	0.0193109	0.00433328	MAP7D2	Body			CXorf23 (-93,499), MAP7D2 (+53,121)
cg01603046	chr11:59521613	5.29976	0.00515284	-0.000325498	-0.00125912	0.000608125	0.691649	-0.00164614	-0.00285446	-0.000437832	0.00408484	-0.00132065	-0.00248956	-0.000151727	0.0221462	STX3	TSS1500	chr11:59522425-59523303	N_Shore	STX3 (-919)
cg09225230	chr1:236558465	5.2965	0.00516948	0.000213489	-0.000354262	0.000781241	0.651326	0.00100444	0.000269644	0.00173923	0.0039384	0.000790948	8.01104e-05	0.00150179	0.024787	EDARADD	TSS1500	chr1:236558459-236559336	Island	EDARADD (+888)
cg25886627	chr11:120424543	5.29001	0.00520272	-0.00165255	-0.00660241	0.00329731	0.713106	0.00687099	0.000464792	0.0132772	0.032085	0.00852354	0.0023262	0.0147209	0.00368449	GRIK4	5'UTR			TBCEL (-470,287), GRIK4 (+42,076)
cg18668821	chr2:75425832	5.28955	0.00520511	0.0029421	-0.000843321	0.00672752	0.162113	-0.00344952	-0.00834867	0.00144964	0.224129	-0.00639161	-0.011131	-0.00165218	0.00455094	TACR1	1stExon	chr2:75426592-75428030	N_Shore	TACR1 (+994)
cg26583481	chr10:135139100	5.28639	0.00522138	0.000932732	-0.00157176	0.00343723	0.656662	-0.00339182	-0.00663318	-0.00015046	0.0377724	-0.00432455	-0.00746024	-0.00118887	0.00357483	CALY	3'UTR	chr10:135138682-135139717	Island	CALY (+11,311), ZNF511 (+17,122)
cg11871549	chrX:117957616	5.28627	0.00522199	-0.00450095	-0.00929415	0.000292258	0.070952	0.00321613	-0.00298732	0.00941958	0.443313	0.00771708	0.00171587	0.0137183	0.00735354	ZCCHC12	TSS200	chrX:117957615-117957937	Island	ZCCHC12 (-137)
cg27547835	chr14:74757275	5.28532	0.00522693	0.000465352	-0.00278647	0.00371718	0.939686	-0.00498214	-0.00919071	-0.00077357	0.0153536	-0.00544749	-0.00951885	-0.00137613	0.00494296	ABCD4	Body			ABCD4 (+12,484), VSX2 (+51,101)
cg03337735	chr22:49605859	5.28302	0.00523879	-0.00252736	-0.00987821	0.0048235	0.698677	-0.0129325	-0.0224461	-0.00341886	0.00418216	-0.0104051	-0.0196085	-0.00120167	0.0220339					BRD1 (+612,593), FAM19A5 (+720,588)
cg20729877	chr2:10655069	5.2819	0.0052446	-0.000722325	-0.00320837	0.00176372	0.773987	0.0035365	0.000319022	0.00675398	0.0270692	0.00425883	0.00114624	0.00737141	0.00389815					ODC1 (-66,440), NOL10 (+175,024)
cg24803063	chr19:16047171	5.28154	0.00524646	0.00216961	-0.00447248	0.00881171	0.723468	-0.00925142	-0.0178477	-0.000655094	0.0313519	-0.011421	-0.0197371	-0.00310497	0.00374314	CYP4F11	TSS1500			CYP4F11 (-1,527)
cg17410625	chr17:56166772	5.2802	0.00525342	0.001131	-0.00347089	0.0057329	0.832455	-0.00670689	-0.0126627	-0.000751036	0.0226958	-0.00783789	-0.0135996	-0.00207622	0.00414983	DYNLL2	3'UTR			OR4D1 (-65,722), DYNLL2 (+5,997)
cg16554148	chr1:3630882	5.27893	0.00526001	0.00312028	-0.00197895	0.00821951	0.322546	-0.00567738	-0.0122769	0.000922128	0.10808	-0.00879767	-0.015182	-0.00241332	0.00360743	TP73	Body	chr1:3634633-3635101	N_Shelf	SMIM1 (-58,470), TP73 (+61,799)
cg21520055	chr14:21504190	5.27765	0.00526666	-0.0019508	-0.00793094	0.00402933	0.724086	0.0083279	0.0005883	0.0160675	0.0313906	0.0102787	0.00279143	0.017766	0.00375944	RNASE13	TSS1500			RNASE13 (-1,247)
cg00521010	chr2:106487580	5.27559	0.0052774	0.000589474	-0.00222176	0.0034007	0.875014	-0.00417109	-0.00780944	-0.00053275	0.0198184	-0.00476057	-0.00828029	-0.00124084	0.00441274	NCK2	Body			C2orf40 (-194,532), NCK2 (+126,227)
cg12875205	chr7:157660296	5.27479	0.0052816	0.00226386	-0.000636195	0.00516392	0.159562	-0.00262144	-0.00637474	0.00113187	0.229533	-0.0048853	-0.00851624	-0.00125436	0.00466397	PTPRN2	Body	chr7:157659433-157660322	Island	DNAJB6 (+530,637), PTPRN2 (+720,075)
cg00664555	chr9:75169228	5.27405	0.00528548	0.00212615	-0.00310266	0.00735496	0.605817	-0.00691066	-0.0136779	-0.000143443	0.0440558	-0.00903681	-0.0155834	-0.00249022	0.0035395	TMC1	5'UTR			TMC1 (+32,512), ALDH1A1 (+398,743)
cg24023000	chr22:37502289	5.27402	0.00528563	0.0011957	-0.00244986	0.00484127	0.721543	-0.00506927	-0.00978742	-0.000351116	0.0317089	-0.00626497	-0.0108293	-0.00170064	0.00376631	TMPRSS6	5'UTR			TMPRSS6 (-2,594)
cg03804474	chr5:67760417	5.27302	0.00529081	0.000672934	-0.00290503	0.00425089	0.898139	-0.00536324	-0.0099939	-0.000732574	0.0183025	-0.00603617	-0.0105159	-0.00155648	0.00459208					SLC30A5 (-629,056), PIK3R1 (+248,870)
cg26423139	chr17:1508432	5.27206	0.00529585	0.00943193	-0.0179861	0.0368499	0.698405	-0.0377453	-0.0732301	-0.00226045	0.0339227	-0.0471772	-0.0815052	-0.0128493	0.00371527	SLC43A2	TSS200	chr17:1509882-1510101	N_Shore	PITPNA (-42,323), SLC43A2 (+23,698)
cg24369989	chr15:78933807	5.27136	0.0052995	0.000946281	-0.00582655	0.00771911	0.942424	-0.0103776	-0.0191431	-0.00161207	0.0153428	-0.0113239	-0.0198036	-0.00284413	0.00504372	CHRNB4	TSS1500	chr15:78933187-78933821	Island	CHRNB4 (-221)
cg15831217	chr14:79542386	5.2679	0.0053177	-0.0035565	-0.0105565	0.00344354	0.457777	0.00856006	-0.000499508	0.0176196	0.0686764	0.0121166	0.00335235	0.0208808	0.00347997	NRXN3	Body			NRXN3 (+672,294)
cg07269003	chr3:142681516	5.26481	0.00533393	-0.00206794	-0.00749896	0.00336307	0.644296	-0.00958655	-0.0166155	-0.00255763	0.00403598	-0.0075186	-0.0143184	-0.000718846	0.0259415	PAQR9	1stExon	chr3:142681137-142683268	Island	PAQR9 (+662)
cg24483655	chr1:53686142	5.26414	0.00533746	-0.000253214	-0.00188498	0.00137855	0.929466	0.0024813	0.000369438	0.00459316	0.016324	0.00273451	0.000691505	0.00477752	0.00492494	C1orf123	Body	chr1:53685945-53686391	Island	C1orf123 (+147)
cg20284950	chr5:172243383	5.26378	0.00533935	-0.0013188	-0.00400376	0.00136615	0.481678	0.00332717	-0.000147747	0.00680209	0.0639618	0.00464597	0.00128435	0.0080076	0.00349236					DUSP1 (-45,186), ERGIC1 (-17,895)
cg12072830	chr22:29195648	5.26294	0.00534378	-0.000522605	-0.00186079	0.000815579	0.629778	0.00178573	5.38337e-05	0.00351764	0.0414945	0.00230834	0.000632903	0.00398378	0.00361466	XBP1	Body	chr22:29196082-29196962	N_Shore	XBP1 (+937)
cg15593697	chr19:14070183	5.2616	0.00535089	-0.00041604	-0.00212008	0.001288	0.834462	0.00248067	0.00027527	0.00468607	0.0228893	0.00289671	0.000763211	0.00503021	0.00423646	DCAF15	Body	chr19:14072665-14074824	N_Shelf	DCAF15 (+6,880), RFX1 (+46,914)
cg11520395	chr1:227924115	5.26064	0.00535596	0.00384472	-0.00390159	0.011591	0.47435	-0.00955523	-0.0195806	0.00047018	0.0655674	-0.0133999	-0.0230985	-0.00370139	0.00350405	JMJD4	TSS1500	chr1:227922643-227923431	S_Shore	JMJD4 (-1,004)
cg22973226	chr1:46705909	5.2586	0.00536679	0.00212562	-0.0045995	0.00885073	0.738517	-0.00940195	-0.0181057	-0.000698184	0.0305639	-0.0115276	-0.0199476	-0.00310756	0.00387325			chr1:46705908-46706165	Island	POMGNT1 (-19,933), RAD54L (-7,495)
cg17204289	chr7:151433358	5.25789	0.00537053	2.81241e-05	-0.00718434	0.00724059	0.999954	-0.0116384	-0.0209729	-0.00230385	0.00981436	-0.0116665	-0.0206967	-0.0026363	0.00702868	PRKAG2	1stExon			RHEB (-216,349), PRKAG2 (+140,852)
cg02109704	chr5:1721452	5.25608	0.00538014	0.0037613	-0.00360604	0.0111287	0.454319	-0.00897635	-0.0185113	0.000558606	0.0700136	-0.0127377	-0.0219617	-0.00351356	0.00352462			chr5:1725183-1725420	N_Shelf	LPCAT1 (-197,361), MRPL36 (+78,557)
cg14555967	chr2:198470913	5.25458	0.00538813	0.000100543	-0.00405208	0.00425316	0.99822	-0.00665103	-0.0120254	-0.00127663	0.0104966	-0.00675157	-0.0119507	-0.00155239	0.00668555	RFTN2	Body			RFTN2 (+69,806), MOB4 (+90,358)
cg21668714	chr16:309450	5.25407	0.00539085	0.00138332	-0.00694377	0.00971041	0.919594	-0.0125864	-0.0233635	-0.00180936	0.0171326	-0.0139698	-0.0243955	-0.00354405	0.00486937	ITFG3	Body			ENSG00000269881 (+9,905), RGS11 (+16,479)
cg19283459	chr11:113130963	5.25326	0.00539514	0.000883144	-0.00338041	0.0051467	0.877838	-0.00631911	-0.0118371	-0.000801142	0.0199841	-0.00720225	-0.0125403	-0.00186419	0.00452886	NCAM1	Body			TTC12 (-54,288), NCAM1 (+298,806)
cg10704012	chr2:220783324	5.25257	0.00539886	0.00533766	-0.00140002	0.0120753	0.151115	-0.00595601	-0.014676	0.00276402	0.244651	-0.0112937	-0.0197294	-0.00285794	0.00491286					SLC4A3 (+291,033)
cg11277230	chr4:87813935	5.25236	0.00539998	-0.000860088	-0.00339337	0.00167319	0.704925	0.00348925	0.000210636	0.00676787	0.0338074	0.00434934	0.00117761	0.00752106	0.00380571	C4orf36	TSS1500	chr4:87813172-87813718	S_Shore	SLC10A6 (-43,520), AFF1 (-42,219)
cg15282634	chr5:1128038	5.25103	0.00540705	4.13297e-05	-0.00566483	0.00574749	0.999841	0.00923681	0.0018518	0.0166218	0.00953662	0.00919548	0.00205124	0.0163397	0.00728797					SLC6A19 (-73,672), SLC12A7 (-15,889)
cg04836884	chr13:50077574	5.24827	0.00542182	0.000937553	-0.00412969	0.0060048	0.901252	0.0086255	0.00206738	0.0151836	0.0058907	0.00768795	0.00134364	0.0140323	0.0126202	PHF11	5'UTR			PHF11 (+7,478), RCBTB1 (+82,145)
cg20192454	chr15:38519746	5.24511	0.0054388	0.00316201	-0.00236712	0.00869114	0.371954	-0.00636954	-0.0135254	0.000786353	0.0925332	-0.00953155	-0.0164541	-0.00260895	0.00364009					SPRED1 (-24,781), TMCO5A (+292,289)
cg24527478	chr7:142497394	5.24428	0.00544323	-0.000707168	-0.00653522	0.00512088	0.956257	0.0089768	0.00143403	0.0165196	0.0146948	0.00968396	0.00238711	0.0169808	0.00537627			chr7:142494563-142495248	S_Shelf	EPHB6 (-55,398), PRSS1 (+40,065)
cg06499487	chr8:71280455	5.24423	0.00544351	-0.00104487	-0.00448403	0.00239429	0.755714	0.00483497	0.00038395	0.00928599	0.0294082	0.00587984	0.00157393	0.0101857	0.00398344	NCOA2	5'UTR			PRDM14 (-296,894), NCOA2 (+35,585)
cg14713146	chr2:171782647	5.24385	0.00544559	-0.00018487	-0.00617512	0.00580538	0.99711	0.00956137	0.00180869	0.0173141	0.0108226	0.00974624	0.00224632	0.0172462	0.00663885			chr2:171785474-171786399	N_Shelf	GORASP2 (-2,389)
cg27309282	chr4:1016081	5.24217	0.00545463	3.04531e-05	-0.00073725	0.000798156	0.99523	-0.00122123	-0.00221481	-0.000227656	0.0111521	-0.00125168	-0.00221287	-0.000290502	0.00650349	FGFRL1	Body	chr4:1017524-1018938	N_Shore	FGFRL1 (+12,315), RNF212 (+91,233)
cg26774981	chr7:104907846	5.24052	0.00546352	-0.00181959	-0.00712371	0.00348453	0.699791	0.00727976	0.000415069	0.0141444	0.0346171	0.00909934	0.00245846	0.0157402	0.00383861	SRPK2	Body			SRPK2 (+121,495), KMT2E (+253,221)
cg12284142	chrX:150151762	5.2393	0.0054701	-0.00314207	-0.00832231	0.00203817	0.328945	0.00576379	-0.000940568	0.0124681	0.108393	0.00890586	0.00242008	0.0153916	0.0037501	HMGB3	1stExon	chrX:150151106-150152457	Island	HMGB3 (+4)
cg16056148	chr3:51991783	5.23337	0.00550228	0.000231358	-0.00447299	0.0049357	0.992678	0.00770686	0.00161841	0.0137953	0.00853868	0.0074755	0.00158555	0.0133655	0.00832816	PCBP4	3'UTR	chr3:51989763-51990639	S_Shore	GPR62 (+2,454), PCBP4 (+9,678)
cg26964170	chr10:557217	5.2302	0.00551955	0.000775374	-0.000856827	0.00240758	0.50488	-0.0020397	-0.00415213	7.27219e-05	0.061081	-0.00281508	-0.00485863	-0.000771523	0.00362084	DIP2C	Body			DIP2C (+178,389), ZMYND11 (+376,794)
cg22024876	chr11:105948183	5.22964	0.00552258	-0.000844441	-0.002386	0.000697118	0.403431	0.00181174	-0.000183377	0.00380685	0.0840621	0.00265618	0.00072611	0.00458624	0.00365945	KBTBD3	5'UTR	chr11:105948097-105948830	Island	AASDHPPT (-33), KBTBD3 (+3)
cg22477036	chr9:19345977	5.22648	0.00553984	0.00146165	-0.00150626	0.00442957	0.47982	-0.00365572	-0.00749685	0.000185412	0.0660768	-0.00511737	-0.00883327	-0.00140147	0.00363195	DENND4C	Body			RPS6 (+34,275), DENND4C (+115,545)
cg27470433	chr12:2432681	5.22411	0.00555283	-0.00484627	-0.0142545	0.00456198	0.447941	0.0113691	-0.000807191	0.0235455	0.0730786	0.0162154	0.00443606	0.0279948	0.00364819	CACNA1C	Body			FKBP4 (-471,438), CACNA1C (+269,953)
cg25563198	chr6:35696726	5.2218	0.00556552	-0.00133683	-0.0054488	0.00277515	0.725671	-0.00717424	-0.012496	-0.00185245	0.00456935	-0.00583741	-0.0109857	-0.000689124	0.0215576	FKBP5	TSS1500	chr6:35695725-35696156	S_Shore	FKBP5 (-367)
cg03999688	chr14:96029405	5.21827	0.00558501	0.00188506	-0.00354632	0.00731644	0.693942	-0.0074165	-0.0144459	-0.000387108	0.0358012	-0.00930156	-0.0161018	-0.00250135	0.0039114					TCL1B (-123,349), GLRX5 (+28,476)
cg14162927	chr1:155145774	5.21408	0.00560818	-5.57154e-05	-0.000792978	0.000681547	0.982798	0.00115366	0.000199481	0.00210784	0.0128659	0.00120938	0.000286305	0.00213245	0.0061232	TRIM46	TSS1500	chr1:155145342-155145938	Island	TRIM46 (-669), KRTCAP2 (+35)
cg03978573	chr12:110707752	5.21406	0.00560829	-0.00110048	-0.00389585	0.00169489	0.625093	0.0037004	8.25861e-05	0.00731822	0.0436243	0.00480088	0.00130102	0.00830075	0.00379216					ATP2A2 (-11,734), IFT81 (+145,571)
cg08697545	chr16:24520258	5.21171	0.00562134	-0.00229926	-0.00622174	0.00162322	0.353884	0.00443501	-0.000641533	0.00951155	0.100886	0.00673427	0.00182323	0.0116453	0.00380671					RBBP6 (-31,258), CACNG3 (+253,385)
cg02733842	chr7:1102375	5.21083	0.00562622	0.00227507	-0.00162149	0.00617163	0.35677	-0.00441504	-0.00945803	0.000627955	0.0999187	-0.00669011	-0.0115687	-0.00181153	0.00380456	C7orf50	Body	chr7:1105259-1105974	N_Shelf	GPER1 (-24,068), GPR146 (+7,455)
cg11410499	chr22:44759354	5.20882	0.0056374	0.00471158	-0.00107684	0.0105	0.136156	-0.00489343	-0.0123849	0.00259804	0.275717	-0.009605	-0.0168522	-0.00235777	0.0054517					PRR5 (-313,611), KIAA1644 (-50,624)
cg10283737	chr1:112533749	5.20755	0.00564448	0.00033511	-0.00182086	0.00249108	0.929242	0.00363025	0.000839949	0.00642055	0.00656332	0.00329514	0.00059581	0.00599447	0.0118432			chr1:112531559-112533773	Island	KCND3 (-1,973)
cg12607525	chr17:42286849	5.20675	0.00564896	0.000464195	-0.00205218	0.00298057	0.901811	-0.00375252	-0.00700925	-0.000495784	0.0190575	-0.00421671	-0.00736727	-0.00106616	0.00492764	UBTF	Body	chr17:42287692-42288392	N_Shore	ATXN7L3 (-11,412), UBTF (+12,145)
cg15831040	chr11:126019546	5.2067	0.00564924	0.000896891	-0.0029423	0.00473609	0.847299	0.00657995	0.00161119	0.0115487	0.00549676	0.00568306	0.000876297	0.0104898	0.0155143					CDON (-86,360), FAM118B (-61,763)
cg23599026	chr10:102268546	5.20554	0.00565569	6.34769e-05	-0.00330974	0.00343669	0.998925	-0.00538762	-0.0097533	-0.00102194	0.0107615	-0.0054511	-0.00967444	-0.00122775	0.00709439	SEC31B	Body			SEC31B (+11,045), WNT8B (+45,749)
cg00013899	chr1:64992433	5.20501	0.00565866	-0.00401183	-0.0103924	0.00236877	0.302918	0.00689995	-0.00135793	0.0151578	0.122443	0.0109118	0.00292313	0.0189004	0.00397146	CACHD1	Body			RAVER2 (-218,345), CACHD1 (+55,959)
cg08483768	chr16:86304619	5.20045	0.00568424	-0.00332659	-0.0117599	0.00510669	0.623934	0.0111392	0.000224719	0.0220537	0.0442175	0.0144658	0.00390714	0.0250244	0.00384347					FOXF1 (-239,514), IRF8 (+372,211)
cg13932794	chr14:100126196	5.20027	0.00568523	-0.00741023	-0.0142644	-0.000556017	0.0303885	0.00269189	-0.00617895	0.0115627	0.756217	0.0101021	0.00152049	0.0186838	0.0160736	HHIPL1	Body	chr14:100125671-100126694	Island	CYP46A1 (-24,455), HHIPL1 (+14,750)
cg23211310	chr10:50120250	5.19758	0.00570036	0.00459183	-0.00235187	0.0115355	0.267053	-0.00723419	-0.0162208	0.00175247	0.142186	-0.011826	-0.0205197	-0.00313234	0.0041514	LRRC18	Body			LRRC18 (+2,027), WDFY4 (+202,500)
cg11667785	chr7:2861067	5.19718	0.00570262	-0.00428221	-0.0119428	0.00337835	0.388635	0.00886955	-0.00104488	0.018784	0.0903517	0.0131518	0.00356056	0.0227429	0.0038073	GNA12	Body			GNA12 (+22,891), AMZ1 (+141,912)
cg11212589	chr17:38028394	5.19622	0.00570804	0.0026717	-0.00193196	0.00727536	0.361201	-0.00522263	-0.0111808	0.000735515	0.0993616	-0.00789433	-0.0136582	-0.00213044	0.00385644	ZPBP2	Body	chr17:38024145-38024637	S_Shelf	ZPBP2 (+3,978), GSDMB (+46,509)
cg21961499	chr7:19036824	5.19534	0.00571301	0.00535302	-0.0053225	0.0160285	0.467124	-0.0129983	-0.0268148	0.000818124	0.0702597	-0.0183513	-0.0317173	-0.00498534	0.00375457	HDAC9	3'UTR			TWIST1 (+120,471), HDAC9 (+500,899)
cg22273830	chr17:1508471	5.19223	0.0057306	0.0112281	-0.0147934	0.0372495	0.568823	-0.033447	-0.0671244	0.000230398	0.0520567	-0.0446751	-0.0772545	-0.0120956	0.00380629	SLC43A2	TSS200	chr17:1509882-1510101	N_Shore	PITPNA (-42,362), SLC43A2 (+23,659)
cg05267242	chr4:62008244	5.19117	0.0057366	0.00195493	-0.00361051	0.00752037	0.687816	-0.00755538	-0.0147583	-0.000352487	0.0371893	-0.00951031	-0.0164784	-0.00254225	0.00400512					LPHN3 (-59,616)
cg17619566	chr16:50715411	5.18913	0.00574817	-0.000668626	-0.00178662	0.00044937	0.339218	0.00124498	-0.000201954	0.00269191	0.107995	0.0019136	0.000513846	0.00331336	0.0039343	SNX20	TSS200			SNX20 (-149)
cg21200656	chr20:21378072	5.188	0.00575462	-0.00239768	-0.00669393	0.00189857	0.389823	0.0049718	-0.000588484	0.0105321	0.0905667	0.00736948	0.00199047	0.0127485	0.00384337	NKX2-4	TSS200	chr20:21376358-21378245	Island	NKX2-4 (+594)
cg02121892	chr11:71174976	5.18487	0.00577241	-0.00203823	-0.0057044	0.00162794	0.392621	0.0042491	-0.000495728	0.00899392	0.0899144	0.00628733	0.00169719	0.0108775	0.00385245	NADSYN1	Body			KRTAP5-7 (-63,337), NADSYN1 (+10,822)
cg10072309	chr11:537558	5.18418	0.00577636	-0.000250422	-0.00145245	0.000951601	0.876515	0.00176754	0.000211857	0.00332322	0.0212258	0.00201796	0.000512998	0.00352292	0.00483395	LRRC56	1stExon	chr11:534691-537718	Island	HRAS (-2,009)
cg21647626	chr19:58051563	5.18153	0.00579151	-0.000367919	-0.00533071	0.00459487	0.983439	-0.00815256	-0.0145755	-0.00172963	0.00832235	-0.00778464	-0.0139982	-0.00157111	0.00939127	ZNF549	3'UTR			ZNF549 (+12,803), ZNF550 (+16,165)
cg00053338	chr5:24714819	5.1809	0.00579511	0.00378926	-5.21398e-05	0.00763066	0.0541492	-0.00218133	-0.00715294	0.00279028	0.55806	-0.0059706	-0.0107801	-0.00116107	0.0102067					CDH10 (-69,733)
cg14021899	chr2:119445517	5.1798	0.00580145	-0.00017446	-0.0039851	0.00363618	0.993651	0.00601136	0.00107956	0.0109432	0.0119984	0.00618582	0.00141481	0.0109568	0.00678936					EN1 (+159,737), INSIG2 (+599,468)
cg07557045	chr6:170462947	5.17926	0.00580452	-0.0019573	-0.00664351	0.00272891	0.589361	0.00607412	9.14119e-06	0.0121391	0.0495562	0.00803142	0.00216418	0.0138987	0.00387976					DLL1 (+136,614), ERMARD (+311,227)
cg09882629	chr15:73661340	5.17883	0.005807	-0.00123348	-0.00458768	0.00212072	0.663585	0.0044987	0.000157634	0.00883976	0.0401919	0.00573218	0.00153264	0.00993171	0.00400158	HCN4	1stExon	chr15:73659860-73662015	Island	HCN4 (+265)
cg16905008	chr14:101301749	5.17758	0.00581419	0.00212966	-0.0017613	0.00602062	0.404029	-0.00454064	-0.0095764	0.000495109	0.0870063	-0.0066703	-0.0115419	-0.00179873	0.00386834	MEG3	Body			RTL1 (+49,435), DLK1 (+108,586)
cg23223330	chr8:29630611	5.17669	0.00581927	-0.00124068	-0.00432706	0.00184569	0.612723	0.00404373	4.92857e-05	0.00803818	0.046463	0.00528442	0.0014202	0.00914863	0.00392096					DUSP4 (-422,427), TMEM66 (+310,112)
cg14063843	chr1:100326351	5.17642	0.00582082	0.00132011	-0.0063727	0.00901291	0.914442	0.0129673	0.00301118	0.0229235	0.00649318	0.0116472	0.00201567	0.0212788	0.0128462	AGL	TSS1500			SLC35A3 (-108,994), AGL (+10,307)
cg07941700	chr3:52805103	5.17605	0.00582296	-0.000458957	-0.00140413	0.000486213	0.489696	0.00116285	-6.04061e-05	0.00238611	0.066492	0.00162181	0.000438432	0.00280518	0.00382974	NEK4	TSS200	chr3:52804559-52805128	Island	NEK4 (-139)
cg18367269	chrX:149531397	5.17371	0.00583646	0.00179935	-0.00367077	0.00726947	0.720177	0.00950756	0.00242803	0.0165871	0.00475577	0.00770821	0.000859492	0.0145569	0.0227865	MAMLD1	TSS200	chrX:149529540-149534090	Island	MAMLD1 (-289)
cg16717243	chr5:3252978	5.17334	0.00583859	0.00410561	-0.00267768	0.0108889	0.330501	-0.00748036	-0.0162594	0.00129869	0.112694	-0.011586	-0.0200788	-0.00309314	0.00402535					IRX1 (-343,190), C5orf38 (+500,717)
cg03850256	chr2:176974592	5.17319	0.00583948	-0.000922015	-0.0116843	0.0098403	0.977947	0.0167049	0.00277614	0.0306337	0.0137805	0.0176269	0.00415227	0.0311016	0.00621776			chr2:176973427-176973718	S_Shore	HOXD10 (-6,715), HOXD11 (+2,579)
cg01007483	chr2:241385321	5.17279	0.00584177	0.00216385	-0.00119648	0.00552418	0.285839	-0.00355545	-0.00790445	0.000793555	0.133815	-0.0057193	-0.00992651	-0.00151208	0.00418092	GPC1	Body			GPC1 (+10,234), ANKMY1 (+112,059)
cg25593249	chr3:55651043	5.17043	0.00585539	-0.00381021	-0.0122778	0.00465741	0.541505	0.010705	-0.000253934	0.0216639	0.0572537	0.0145152	0.00391356	0.0251169	0.00387087	ERC2	3'UTR			WNT5A (-127,071), ERC2 (+851,348)
cg09210755	chr14:69501398	5.17015	0.00585705	-0.00149303	-0.00800004	0.00501397	0.85227	0.00945193	0.00103045	0.0178734	0.0232634	0.010945	0.00279805	0.0190919	0.0047379					ACTN1 (-55,443), DCAF5 (+118,445)
cg03855739	chr15:56270069	5.16981	0.00585899	0.00246122	-0.00332459	0.00824702	0.577886	-0.00744887	-0.014937	3.92174e-05	0.0515683	-0.00991009	-0.017154	-0.00266613	0.00390473	NEDD4	Body			NEDD4 (-60,741), RFX7 (+265,414)
cg05651762	chr3:176844015	5.16393	0.00589316	3.59837e-05	-0.00441085	0.00448281	0.999801	-0.00710069	-0.0128559	-0.00134552	0.0107841	-0.00713667	-0.0127042	-0.00156914	0.00758151	TBL1XR1	5'UTR			TBL1XR1 (+70,251)
cg06312137	chr11:111742196	5.16348	0.00589577	-0.000517517	-0.00148195	0.000446914	0.418438	0.00113412	-0.000114067	0.0023823	0.0838235	0.00165163	0.000444144	0.00285913	0.00391168	ALG9	1stExon	chr11:111741953-111742292	Island	ALG9 (-609)
cg09339090	chr2:236209406	5.16279	0.0058998	0.00228146	-0.0106527	0.0152156	0.909828	-0.0192733	-0.0360129	-0.00253367	0.0191706	-0.0215547	-0.0377486	-0.00536088	0.00521679					AGAP1 (-193,345), SH3BP4 (+322,078)
cg16264724	chr16:30466524	5.16059	0.00591263	-0.00066198	-0.00418488	0.00286092	0.898313	0.00521945	0.000660048	0.00977884	0.0200407	0.00588143	0.00147068	0.0102922	0.0051214					ITGAL (-17,455), SEPHS2 (-9,477)
cg12048425	chr2:230785050	5.15798	0.0059279	-0.0012682	-0.00506321	0.0025268	0.712645	0.00518727	0.000275703	0.0100988	0.035565	0.00645547	0.00170404	0.0112069	0.00420625	TRIP12	5'UTR	chr2:230785912-230787665	N_Shore	DNER (-205,777), TRIP12 (+1,675)
cg20279003	chr22:23558941	5.15565	0.00594161	0.000173164	-0.00191867	0.002265	0.979395	0.00343673	0.000729441	0.00614403	0.0083134	0.00326357	0.000644542	0.0058826	0.00986522	BCR	Body			BCR (+36,545), IGLL1 (+363,554)
cg09368199	chr3:189602720	5.15468	0.00594726	0.000384966	-0.00308922	0.00385916	0.963384	-0.00532683	-0.00982319	-0.000830466	0.0152592	-0.00571179	-0.0100616	-0.00136203	0.00598658	TP63	Body			LEPREL1 (+235,998), TP63 (+253,505)
cg08755156	chr7:151483458	5.15327	0.0059556	-0.000224304	-0.00116546	0.000716854	0.841601	0.00135828	0.00014022	0.00257635	0.0243977	0.00158259	0.000404236	0.00276094	0.00475257	PRKAG2	Body	chr7:151479989-151480353	S_Shelf	RHEB (-266,449), PRKAG2 (+90,752)
cg01940753	chr15:81069622	5.1519	0.00596367	0.000107363	-0.00235783	0.00257256	0.994253	-0.00388148	-0.00707198	-0.000690981	0.0121985	-0.00398884	-0.00707532	-0.000902363	0.00700671			chr15:81071267-81073220	N_Shore	KIAA1199 (-2,090)
cg15420606	chr12:123122585	5.15178	0.00596435	-0.00173787	-0.00620511	0.00272936	0.632019	0.00588738	0.000105809	0.011669	0.0448308	0.00762526	0.00203218	0.0132183	0.00405308					HCAR2 (+65,305), KNTC1 (+110,791)
cg26707718	chr13:41064482	5.15146	0.00596624	-0.00325128	-0.00711209	0.000609539	0.118493	0.00306429	-0.00193245	0.00806102	0.320953	0.00631556	0.00148173	0.0111494	0.0062948					FOXO1 (+176,252), COG6 (+834,669)
cg00776917	chr14:30691759	5.15097	0.00596913	0.000197503	-0.00573054	0.00612554	0.996633	0.00958724	0.00191506	0.0172594	0.00961619	0.00938974	0.00196769	0.0168118	0.00858298					G2E3 (-336,570), PRKD1 (-294,812)
cg21148594	chr14:65704156	5.14861	0.00598308	0.00191333	-0.00216126	0.00598791	0.51282	-0.005059	-0.0103324	0.000214396	0.0632892	-0.00697233	-0.0120738	-0.00187086	0.00394578					FUT8 (-173,154), MAX (-134,969)
cg27287167	chr19:18267904	5.1457	0.00600031	-0.000110226	-0.00279351	0.00257306	0.994886	0.00422619	0.000753442	0.00769894	0.0121653	0.00433642	0.000976888	0.00769595	0.00709036	PIK3R2	Body	chr19:18266682-18266889	S_Shore	IFI30 (-16,573), PIK3R2 (+3,977)
cg03661844	chr7:106687922	5.14335	0.00601424	0.00121602	-0.00139127	0.0038233	0.517456	-0.00324308	-0.00661748	0.000131316	0.0626657	-0.0044591	-0.00772348	-0.00119471	0.00396912	PRKAR2B	Body	chr7:106684813-106685765	S_Shelf	HBP1 (-121,538), PRKAR2B (+2,829)
cg21554552	chr3:50378425	5.13492	0.00606457	-0.000839905	-0.00192067	0.00024086	0.162172	0.000953716	-0.00044503	0.00235246	0.245845	0.00179362	0.000440478	0.00314676	0.00544385	RASSF1	TSS200	chr3:50377803-50378540	Island	RASSF1 (-154)
cg11549561	chr7:28961741	5.13456	0.00606676	-0.0026536	-0.00661318	0.00130597	0.257748	0.0040386	-0.00108595	0.00916315	0.154083	0.0066922	0.00173472	0.0116497	0.00450428					CHN2 (-272,287), CREB5 (+509,598)
cg22431316	chr18:48627470	5.12978	0.00609547	-0.00494243	-0.012319	0.00243417	0.257913	0.00751895	-0.00202798	0.0170659	0.154453	0.0124614	0.00322571	0.0216971	0.0045274					SMAD4 (+70,888), MEX3C (+96,220)
cg13343851	chr16:47069626	5.12852	0.00610305	0.00133808	-0.0135757	0.0162518	0.975839	-0.023007	-0.0423086	-0.00370538	0.0145063	-0.0243451	-0.0430174	-0.00567275	0.00642654			chr16:47071387-47072170	N_Shore	DNAJA2 (-61,928), NETO2 (+108,282)
cg11956748	chr10:43572413	5.12842	0.00610365	0.000799383	-0.000331329	0.00193009	0.221427	-0.00110053	-0.00256392	0.000362853	0.181874	-0.00189992	-0.0033156	-0.00048424	0.0047896	RET	TSS200	chr10:43571939-43573434	Island	RET (-62)
cg01944044	chr16:20084851	5.12816	0.00610527	-0.00184248	-0.00422291	0.000537951	0.16454	0.0021077	-0.000973101	0.00518849	0.243537	0.00395018	0.000969821	0.00693053	0.00544878	GPR139	1stExon	chr16:20084707-20085305	Island	GPR139 (+388)
cg08328225	chr6:7183048	5.12758	0.00610876	-0.00384183	-0.0112749	0.00359123	0.445511	0.00884894	-0.000771057	0.0184689	0.0788653	0.0126908	0.00338441	0.0219971	0.00404257	RREB1	Body			RREB1 (+75,008), SSR1 (+130,392)
cg11440424	chr12:124428889	5.12752	0.00610912	0.00119708	-0.00194922	0.00434338	0.644732	-0.00415831	-0.00823031	-8.63077e-05	0.0440562	-0.00535539	-0.00929463	-0.00141614	0.00417783	CCDC92	ExonBnd			CCDC92 (+28,482), DNAH10 (+181,848)
cg27172812	chr4:11499313	5.12431	0.00612851	0.00154481	-0.0020513	0.00514092	0.571665	0.00629966	0.00164551	0.0109538	0.00437764	0.00475485	0.000252436	0.00925726	0.0355798					HS3ST1 (-67,925)
cg02608963	chr16:46878553	5.1235	0.00613345	0.00751856	-0.00385845	0.0188956	0.267519	-0.0117096	-0.026434	0.00301468	0.148949	-0.0192282	-0.0334725	-0.00498392	0.00450536			chr16:46877800-46878566	Island	GPT2 (-39,737), C16orf87 (-13,231)
cg07397033	chr10:98031201	5.12296	0.00613669	-0.00258306	-0.00714277	0.00197665	0.378882	0.00518475	-0.000716509	0.011086	0.0983142	0.00776781	0.00205894	0.0134767	0.00413976	BLNK	5'UTR			BLNK (+96)
cg18458131	chr8:98288616	5.12004	0.00615443	0.00146311	-0.00159951	0.00452572	0.500999	-0.0037634	-0.00772709	0.000200293	0.0669242	-0.00522651	-0.00906097	-0.00139204	0.00406282	TSPYL5	1stExon	chr8:98289604-98290404	N_Shore	TSPYL5 (+1,560), CPQ (+631,162)
cg11751545	chr11:126434315	5.1198	0.00615594	-0.00177132	-0.0115233	0.00798062	0.904654	-0.0163911	-0.0290122	-0.00376997	0.00667956	-0.0146198	-0.0268294	-0.00241013	0.0139666	KIRREL3	Body			ST3GAL4 (+158,639), KIRREL3 (+436,340)
cg22078571	chr14:103388915	5.11975	0.00615623	-0.00106575	-0.00618465	0.00405316	0.876666	0.0074759	0.000850918	0.0141009	0.0223468	0.00854164	0.00213265	0.0149506	0.00514803	AMN	TSS200	chr14:103389016-103390248	N_Shore	AMN (-78)
cg20025659	chr11:89224329	5.11927	0.00615913	0.000476634	-0.00184137	0.00279464	0.879506	-0.00338953	-0.00638953	-0.000389527	0.0221402	-0.00386617	-0.00676836	-0.000963969	0.00517232	NOX4	Body	chr11:89224416-89224718	N_Shore	NOX4 (+324)
cg11086223	chr18:11487579	5.11592	0.00617956	0.00120132	-0.00155631	0.00395895	0.562682	-0.00349933	-0.0070683	6.9644e-05	0.0560537	-0.00470065	-0.00815326	-0.00124803	0.00411313	LINC01255	TSS1500			PIEZO2 (-338,993), GNAL (-201,376)
cg05720939	chr12:129693007	5.10937	0.00621971	-0.000571162	-0.00663654	0.00549422	0.973418	0.00932169	0.00147177	0.0171716	0.0149664	0.00989285	0.00229886	0.0174868	0.00647956	LOC101927735	TSS200			GLT1D1 (+354,927), TMEM132D (+695,204)
cg01152052	chr9:139690955	5.10888	0.00622272	-0.00253812	-0.0110922	0.00601597	0.765544	0.0118917	0.00082081	0.0229625	0.0317645	0.0144298	0.00371987	0.0251397	0.0045965	KIAA1984	Body	chr9:139693983-139695096	N_Shelf	CCDC183 (+141)
cg10950924	chr17:47092072	5.10874	0.00622361	0.0120363	-0.0091265	0.033199	0.375978	-0.0239602	-0.0513494	0.00342902	0.100271	-0.0359965	-0.0624927	-0.0095002	0.00420915	IGF2BP1	Body	chr17:47091973-47092211	Island	B4GALNT2 (-118,257), IGF2BP1 (+17,299)
cg17106235	chr7:100033730	5.10807	0.0062277	-0.000201168	-0.00126459	0.000862254	0.897016	0.00156581	0.000189511	0.00294211	0.0210125	0.00176698	0.00043555	0.00309841	0.00537683	PPP1R35	Body	chr7:100033262-100034253	Island	PPP1R35 (+458)
cg06420618	chr2:24551048	5.10732	0.00623231	-0.00200974	-0.00611425	0.00209477	0.48388	0.0049862	-0.000325925	0.0102983	0.0711028	0.00699594	0.001857	0.0121349	0.00411691	ITSN2	5'UTR			PFN4 (-204,702), ITSN2 (+32,535)
cg00855703	chr2:11674071	5.1063	0.00623859	0.00486407	-0.00492761	0.0146557	0.473744	-0.0118231	-0.0244957	0.000849433	0.0733776	-0.0166872	-0.0289466	-0.00442779	0.00412289	GREB1	TSS200			GREB1 (-171)
cg20153965	chr16:55791113	5.10555	0.00624327	-0.0004071	-0.0123047	0.0114905	0.996449	0.0187123	0.0033142	0.0341103	0.0123152	0.0191194	0.00422332	0.0340154	0.00748685			chr16:55794661-55794939	N_Shelf	CES1 (+75,957), SLC6A2 (+100,558)
cg12741867	chr4:84456671	5.10524	0.00624514	-0.00084416	-0.00240185	0.000713526	0.411255	0.00180762	-0.00020836	0.00382361	0.0893782	0.00265178	0.000701526	0.00460204	0.00417083	AGPAT9	TSS1500	chr4:84457115-84457860	N_Shore	AGPAT9 (-590)
cg12159213	chr13:49595616	5.10418	0.0062517	-0.00168204	-0.00785706	0.00449297	0.798345	0.00870042	0.000708606	0.0166922	0.028959	0.0103825	0.0026512	0.0181137	0.00475747	FNDC3A	Body			MLNR (-198,858), FNDC3A (+45,569)
cg17421158	chr5:154998	5.10282	0.00626013	-0.000672755	-0.00398737	0.00264186	0.882408	0.00484468	0.000554843	0.00913451	0.0222142	0.00551743	0.00136746	0.00966741	0.00527901	PLEKHG4B	ExonBnd			SDHA (-63,358), PLEKHG4B (+14,626)
cg13355233	chr2:118771338	5.10188	0.00626596	-0.000366071	-0.00134266	0.000610515	0.653073	0.00129154	2.76237e-05	0.00255545	0.043881	0.00165761	0.000434901	0.00288032	0.00430501	CCDC93	Body	chr2:118770859-118771868	Island	CCDC93 (+371)
cg22117014	chr7:120662793	5.09851	0.00628686	-0.000228202	-0.00337848	0.00292208	0.984183	0.00487903	0.000801886	0.00895618	0.014037	0.00510723	0.00116301	0.00905146	0.00687581	C7orf58	Body			WNT16 (-306,264), CPED1 (+34,063)
cg23051792	chr19:55973234	5.09616	0.0063015	-0.00712322	-0.0143016	5.52089e-05	0.052317	0.00386375	-0.0054267	0.0131542	0.592024	0.010987	0.00199941	0.0199745	0.0116971	ISOC2	TSS200	chr19:55972697-55973442	Island	ISOC2 (-223)
cg22136363	chr11:1911511	5.09557	0.00630512	0.00515272	-0.00179198	0.0120974	0.190253	-0.00640422	-0.0153922	0.00258374	0.216255	-0.0115569	-0.0202519	-0.00286201	0.00529333	LSP1	3'UTR			TNNT3 (-29,281), LSP1 (+25,117)
cg00514413	chr19:1238130	5.09553	0.00630538	0.000815819	-0.000309809	0.00194145	0.205166	-0.00106324	-0.00252004	0.000393572	0.200685	-0.00187906	-0.00328837	-0.000469743	0.00512602	C19orf26	TSS200	chr19:1236946-1238311	Island	ATP5D (-3,619), C19orf26 (-105)
cg22325572	chr1:111416181	5.0953	0.00630686	0.000679986	-0.00162799	0.00298796	0.768416	-0.0032074	-0.00619442	-0.000220378	0.0318375	-0.00388738	-0.00677702	-0.000997748	0.0046705	CD53	5'UTR			CD53 (+406)
cg24602134	chr11:120479832	5.09511	0.00630804	-0.00297358	-0.00853189	0.00258472	0.420636	0.00648147	-0.000712189	0.0136751	0.0873253	0.00945505	0.00249592	0.0164142	0.00420562	GRIK4	5'UTR			TBCEL (-414,998), GRIK4 (+97,365)
cg21305619	chr7:103528023	5.09361	0.0063174	0.000862209	-0.00675785	0.00848226	0.96185	-0.0115992	-0.0214612	-0.0017372	0.0161879	-0.0124614	-0.0220019	-0.00292093	0.0063126	RELN	Body			SLC26A5 (-441,400), RELN (+101,940)
cg15010213	chr20:61150489	5.09112	0.00633295	-0.00121325	-0.00336987	0.00094338	0.383976	0.0024497	-0.000341448	0.00524084	0.0987857	0.00366294	0.000962796	0.00636309	0.00427516	MIR1-1	TSS1500	chr20:61150437-61150646	Island	SLCO4A1 (-123,308), GATA5 (-99,464)
cg13457971	chr6:54712658	5.09108	0.00633318	0.00186556	-0.00237025	0.00610137	0.555592	0.00740444	0.00192238	0.0128865	0.00447798	0.00553888	0.000235549	0.0108422	0.0382419	FAM83B	5'UTR	chr6:54711153-54712033	S_Shore	HCRTR2 (-326,392), FAM83B (+1,090)
cg02749639	chr8:20831244	5.08945	0.00634343	0.00106754	-0.00227819	0.00441326	0.734261	-0.00457896	-0.00890905	-0.000248862	0.0352696	-0.00564649	-0.00983542	-0.00145757	0.00457396	LOC286114	TSS1500			LZTS1 (-669,771), GFRA2 (+815,078)
cg20023884	chr1:94429423	5.08853	0.00634919	0.00116577	-0.00270354	0.00503507	0.759228	0.00664296	0.00163524	0.0116507	0.00540116	0.00547719	0.000632739	0.0103217	0.0220275					GCLM (-54,458), ABCA4 (+157,265)
cg14146815	chr1:54619564	5.08852	0.00634926	-0.00163142	-0.00500556	0.00174272	0.492675	0.00410908	-0.000257795	0.00847595	0.0701893	0.0057405	0.001516	0.009965	0.0041989	CDCP2	TSS1500			CDCP2 (-122)
cg02020042	chr1:44483137	5.08777	0.00635397	0.00240844	-0.00744718	0.0122641	0.834186	-0.014076	-0.0268313	-0.0013207	0.0263106	-0.0164845	-0.0288239	-0.004145	0.00502377	SLC6A9	TSS200			SLC6A9 (-141)
cg03236789	chr7:28045202	5.0863	0.00636321	-0.00459857	-0.0130977	0.00390053	0.412419	0.00984324	-0.00115644	0.0208429	0.0902289	0.0144418	0.00380074	0.0250829	0.00425485	JAZF1	Body			JAZF1 (+175,160), TAX1BP1 (+265,395)
cg00393814	chr17:34968449	5.08565	0.00636726	0.000665655	-0.00246926	0.00380058	0.872049	0.00528913	0.00123186	0.0093464	0.00643562	0.00462348	0.000698484	0.00854847	0.0159875					LHX1 (-325,635), MRM1 (+10,449)
cg11056915	chr8:110346211	5.08527	0.00636965	-0.00102042	-0.00233925	0.00029841	0.164752	0.00115751	-0.000549344	0.00286437	0.249564	0.00217793	0.000526726	0.00382914	0.00572381	NUDCD1	1stExon	chr8:110345916-110346904	Island	ENY2 (-342), NUDCD1 (+403)
cg19739721	chr4:166033943	5.0832	0.00638273	0.00015745	-0.000893563	0.00120846	0.9341	0.00174678	0.000386541	0.00310702	0.00745047	0.00158933	0.000273438	0.00290522	0.0129813	TMEM192	1stExon	chr4:166033368-166034212	Island	TMEM192 (+128)
cg11096273	chr16:2069455	5.08317	0.00638289	-0.00324151	-0.00756354	0.00108052	0.183556	0.00392976	-0.00166389	0.00952341	0.225612	0.00717126	0.00175998	0.0125825	0.00545555	NPW	TSS200	chr16:2069718-2070865	N_Shore	NPW (-66)
cg02948555	chr15:42749848	5.08096	0.00639687	0.00239357	-0.00381455	0.0086017	0.637182	-0.00812969	-0.0161644	-9.50237e-05	0.0466054	-0.0105233	-0.018296	-0.00275055	0.00436684	ZNF106	TSS200			ZNF106 (-119)
cg06768213	chr1:227963296	5.07987	0.00640376	-0.00123793	-0.00376033	0.00128447	0.482262	0.00304978	-0.000214758	0.00631432	0.0728738	0.00428771	0.0011296	0.00744581	0.00423791	SNAP47	Body			JMJD4 (-40,185), PRSS38 (-40,098)
cg12271668	chr7:85395562	5.07877	0.00641072	0.00191657	-0.00312189	0.00695504	0.644856	0.00874205	0.00222118	0.0152629	0.00484321	0.00682548	0.000517202	0.0131338	0.0302212					GRM3 (-877,668), SEMA3D (-644,312)
cg26528335	chr11:73375719	5.07583	0.00642941	0.000685439	-0.00241188	0.00378276	0.861822	-0.00447191	-0.00848051	-0.000463307	0.024324	-0.00515735	-0.00903526	-0.00127944	0.00526193			chr11:73371800-73372632	S_Shelf	PLEKHB1 (+18,497), RAB6A (+96,463)
cg10002945	chr4:103184212	5.07506	0.00643427	-0.00212173	-0.0103864	0.00614296	0.818674	0.0117082	0.00101188	0.0224045	0.0278759	0.0138299	0.00348234	0.0241775	0.00499957	SLC39A8	Body			SLC39A8 (+82,084), BANK1 (+472,449)
cg05510976	chr13:26477773	5.07336	0.00644511	0.00172738	-0.00161551	0.00507027	0.445685	-0.00394953	-0.00827596	0.000376905	0.0819105	-0.0056769	-0.00986228	-0.00149153	0.00428208	ATP8A2	Body			SHISA2 (+147,396), ATP8A2 (+531,565)
cg17552720	chr17:36729521	5.07172	0.00645561	-0.0018437	-0.00616209	0.00247468	0.575578	0.00548392	-0.000105008	0.0110729	0.0558182	0.00732762	0.00192091	0.0127343	0.00431875	SRCIN1	Body	chr17:36728633-36729284	S_Shore	SRCIN1 (+32,662), ARHGAP23 (+144,860)
cg06394874	chr19:22235850	5.06923	0.00647149	-0.00434982	-0.0162659	0.00756626	0.667576	0.0157993	0.000377318	0.0312213	0.0431944	0.0201491	0.00522993	0.0350683	0.0044821	ZNF257	Body			ZNF257 (+560)
cg27645777	chr11:131056072	5.06851	0.00647607	0.000380663	-0.00299609	0.00375741	0.962127	0.00554927	0.00117902	0.00991952	0.0082921	0.0051686	0.000940833	0.00939637	0.0116911					NTM (-725,284), SNX19 (-269,669)
cg15965239	chr1:45341317	5.06652	0.00648886	-0.00112762	-0.00364935	0.00139411	0.545649	0.00315165	-0.000112021	0.00641532	0.0610453	0.00427927	0.001122	0.00743653	0.0043157	EIF2B3	Body			PTCH2 (-32,583), EIF2B3 (+110,965)
cg08972882	chr6:117812941	5.0656	0.00649475	0.000502991	-0.00420785	0.00521383	0.965957	-0.00716962	-0.0132665	-0.00107276	0.01621	-0.00767261	-0.0135707	-0.00177452	0.00657127	DCBLD1	Body			DCBLD1 (+9,122), GOPC (+110,586)
cg02257517	chr9:136340262	5.06518	0.00649748	-0.00343493	-0.00852461	0.00165474	0.252899	0.00509865	-0.00148849	0.0116858	0.164525	0.00853358	0.00216119	0.014906	0.00489912	SLC2A6	Body	chr9:136340048-136340263	Island	SLC2A6 (+3,997), CACFD1 (+15,151)
cg04669667	chr1:231814996	5.06514	0.0064977	-0.000570601	-0.00353785	0.00239664	0.893772	0.00434227	0.000502008	0.00818253	0.0220112	0.00491287	0.00119781	0.00862793	0.00557527	DISC1	Body			DISC1 (+52,436), SIPA1L2 (+882,308)
cg16589472	chr21:38354253	5.06415	0.00650406	0.00170851	-0.000982216	0.00439923	0.295865	-0.0028238	-0.00630618	0.000658587	0.138207	-0.00453231	-0.00790116	-0.00116346	0.00466787	HLCS	TSS1500	chr21:38352856-38353274	S_Shore	RIPPLY3 (-24,610), HLCS (-15,481)
cg13558166	chr11:125933911	5.06147	0.00652134	0.00488516	-0.00343247	0.0132028	0.352448	-0.00917866	-0.0199435	0.00158617	0.112361	-0.0140638	-0.0244777	-0.00364995	0.00448423	CDON	TSS1500	chr11:125932082-125933003	S_Shore	CDON (-725)
cg27128311	chr16:1041333	5.06046	0.00652783	-1.03242e-05	-0.00126698	0.00124633	0.999795	0.00198627	0.00035989	0.00361266	0.0117963	0.0019966	0.000423238	0.00356996	0.00834006			chr16:1040965-1041365	Island	SSTR5 (-87,448), SOX8 (+9,526)
cg10684905	chr12:2999782	5.06038	0.00652837	-0.000342736	-0.00132044	0.000634968	0.688856	0.00130729	4.19296e-05	0.00257265	0.0409789	0.00165003	0.000425919	0.00287413	0.00457452	TULP3	TSS1500	chr12:2999665-3000638	Island	TULP3 (-291)
cg10092137	chr9:6047258	5.05735	0.00654792	-0.000509036	-0.00602449	0.00500642	0.974452	0.00843816	0.00129995	0.0155764	0.0155351	0.00894719	0.00204171	0.0158527	0.00683447					IL33 (-194,424), RANBP6 (-31,641)
cg15065512	chr12:57630987	5.05666	0.00655243	-0.00281399	-0.0075348	0.00190682	0.341634	0.00515919	-0.00095057	0.0112689	0.117135	0.00797318	0.00206261	0.0138837	0.00453789	NDUFA4L2	5'UTR	chr12:57630106-57630469	S_Shore	NDUFA4L2 (+3,488), SHMT2 (+7,878)
cg14917153	chr16:19078021	5.05432	0.00656762	0.00242451	-0.0017561	0.00660512	0.361707	-0.00464252	-0.0100531	0.000768098	0.109322	-0.00706703	-0.0123013	-0.00183281	0.00449585	LOC102723385	Body	chr16:19079070-19079388	N_Shore	COQ7 (-900)
cg07625430	chr19:18680126	5.05408	0.00656912	0.00017751	-0.00306605	0.00342107	0.990941	-0.0050359	-0.00923377	-0.000838033	0.0137493	-0.00521341	-0.00927442	-0.0011524	0.00747267	C19orf50	3'UTR	chr19:18682374-18683034	N_Shelf	UBA52 (-2,544)
cg14583203	chr12:57387157	5.05046	0.0065927	-0.00304004	-0.00886468	0.0027846	0.438492	0.00682758	-0.000710778	0.0143659	0.0851443	0.00986762	0.00257503	0.0171602	0.00439327	GPR182	TSS1500			GPR182 (-1,073)
cg01038492	chr6:80780257	5.04915	0.00660122	-0.00288832	-0.00889683	0.0031202	0.49671	0.00729447	-0.000481852	0.0150708	0.0713442	0.0101828	0.00265999	0.0177056	0.00437648					BCKDHB (-36,107), TTK (+65,936)
cg08340752	chr11:62699437	5.04819	0.00660754	-0.00317805	-0.0121843	0.00582815	0.685458	0.0120063	0.000350259	0.0236622	0.0417563	0.0151843	0.00390833	0.0264603	0.00462255					CHRM1 (-10,285), SLC22A6 (+52,992)
cg24689976	chr6:88187068	5.04799	0.00660885	0.00304555	-0.00271925	0.00881034	0.429736	-0.00671657	-0.0141775	0.000744332	0.087682	-0.00976211	-0.0169798	-0.00254446	0.00441299	SLC35A1	Body	chr6:88182368-88183202	S_Shelf	SLC35A1 (+4,374), RARS2 (+112,653)
cg17024611	chr17:15251402	5.04538	0.00662587	0.0044186	-0.00326622	0.0121034	0.368001	-0.00856418	-0.01851	0.00138165	0.107633	-0.0129828	-0.0226044	-0.00336121	0.00452475					TEKT3 (-6,445), TVP23C (+215,456)
cg04532834	chr19:4535188	5.04167	0.00665026	-0.00195033	-0.00806578	0.00416512	0.734483	0.00832335	0.00040862	0.0162381	0.0365747	0.0102737	0.00261699	0.0179304	0.00479947	PLIN5	1stExon	chr19:4535069-4535339	Island	PLIN5 (+48)
cg15847896	chrX:100607195	5.04101	0.00665461	0.0017904	-0.00404443	0.00762524	0.751486	-0.00799939	-0.0155509	-0.000447838	0.0348689	-0.00978979	-0.0170951	-0.00248444	0.00486362	BTK	Body	chrX:100603622-100603950	S_Shelf	TIMM8A (-3,012)
cg17907525	chr7:2594000	5.03897	0.00666802	0.00321664	-0.0027697	0.00920298	0.417454	-0.00690846	-0.0146561	0.000839173	0.0917646	-0.0101251	-0.0176201	-0.00263006	0.00446959	C7orf27	Body	chr7:2594724-2595538	N_Shore	IQCE (-4,632), BRAT1 (+1,361)
cg25124965	chr5:138678198	5.03729	0.00667911	0.000254873	-0.000426804	0.00093655	0.654489	-0.000894933	-0.00177717	-1.2694e-05	0.0458963	-0.00114981	-0.00200328	-0.00029633	0.00460101	PAIP2	5'UTR	chr5:138677333-138678248	Island	PAIP2 (+68)
cg14137558	chrX:129040091	5.0362	0.0066863	-0.00215264	-0.00540784	0.00110255	0.267053	0.00329779	-0.000915145	0.00751073	0.157969	0.00545043	0.00137485	0.00952602	0.00496854	UTP14A	TSS200	chrX:129039750-129040152	Island	UTP14A (-68)
cg01016466	chr1:27369367	5.03561	0.00669022	-0.00168076	-0.0057277	0.00236617	0.592866	0.00515916	-7.84489e-05	0.0103968	0.0545946	0.00683993	0.00177307	0.0119068	0.00450371					FAM46B (-30,041), SLC9A1 (+112,034)
cg25025574	chr11:59928298	5.03344	0.00670455	0.00133267	-0.00206959	0.00473492	0.62804	-0.00440999	-0.00881324	-6.73121e-06	0.0495499	-0.00574265	-0.0100023	-0.00148295	0.00456761					MS4A6A (+22,398), MS4A2 (+72,162)
cg09919570	chr16:49311782	5.03334	0.00670522	0.00113777	-0.00584283	0.00811836	0.922478	-0.0103253	-0.0193597	-0.00129087	0.0202956	-0.011463	-0.0202029	-0.00272318	0.00605754			chr16:49311413-49312308	Island	N4BP1 (-667,663), CBLN1 (+3,960)
cg07481784	chr17:43138517	5.03208	0.00671363	-0.00053701	-0.00203491	0.000960892	0.677191	0.00198558	4.69645e-05	0.00392419	0.0432572	0.00252259	0.000647179	0.004398	0.00467773	DCAKD	TSS200	chr17:43138229-43138857	Island	NMT1 (+9,540), PLCD3 (+71,374)
cg15939357	chr19:44223465	5.02887	0.00673497	-0.00316931	-0.00806568	0.00172707	0.282166	0.00503643	-0.00130055	0.0113734	0.149296	0.00820574	0.00207536	0.0143361	0.00492248	IRGC	Body	chr19:44222858-44223943	Island	IRGC (+3,304), SMG9 (+35,677)
cg24886785	chr3:55658345	5.02741	0.00674467	-0.00152818	-0.00746548	0.00440913	0.817828	0.00836285	0.000678681	0.016047	0.0290229	0.00989102	0.00245738	0.0173247	0.00523573	ERC2	3'UTR			WNT5A (-134,373), ERC2 (+844,046)
cg11041034	chr2:105279270	5.02436	0.00676506	0.00134686	-0.00120651	0.00390024	0.430853	-0.00296684	-0.00627146	0.000337784	0.0888375	-0.0043137	-0.00751058	-0.00111682	0.00452455			chr2:105275588-105275940	S_Shelf	POU3F3 (-192,699)
cg07148145	chr7:99437259	5.02247	0.00677771	-0.00196315	-0.00720192	0.00327563	0.653241	0.00686105	8.09267e-05	0.0136412	0.046575	0.00882419	0.00226512	0.0153833	0.00466843	CYP3A43	Body			CYP3A43 (+11,521), OR2AE1 (+37,421)
cg03614132	chr12:89453916	5.02213	0.00678	-0.00013464	-0.00523991	0.00497063	0.997889	0.00798599	0.00137865	0.0145933	0.0129029	0.00812063	0.00172871	0.0145125	0.00825107					KITLG (-479,679), DUSP6 (+293,132)
cg01940915	chr6:32154613	5.01964	0.00679667	-0.000396125	-0.00396629	0.00317404	0.963289	0.00539807	0.000777502	0.0100186	0.0170882	0.0057942	0.00132427	0.0102641	0.0068038	PBX2	Body			AGER (-2,513)
cg06826760	chr1:193076307	5.0195	0.00679766	-0.00309152	-0.00722407	0.00104104	0.185132	0.00371845	-0.00162998	0.00906689	0.232612	0.00680997	0.00163591	0.011984	0.00584868	GLRX2	TSS1500	chr1:193074174-193074778	S_Shore	GLRX2 (-1,064)
cg27182230	chr16:72882824	5.01926	0.00679921	-0.00313169	-0.00786563	0.00160224	0.266792	0.00478001	-0.00134673	0.0109068	0.159889	0.0079117	0.00198471	0.0138387	0.00506503	ZFHX3	Body			PMFBP1 (-676,671), ZFHX3 (+199,450)
cg07200711	chr10:72581410	5.01902	0.00680088	-0.00189049	-0.00588674	0.00210577	0.507754	0.0048617	-0.00031032	0.0100337	0.0705683	0.00675219	0.00174879	0.0117556	0.00451842	SGPL1	Body			SGPL1 (+5,685), PCBD1 (+67,131)
cg00434384	chr8:61858240	5.01865	0.00680338	0.000953907	-0.00259803	0.00450585	0.803383	-0.00496682	-0.0095638	-0.000369829	0.0305184	-0.00592072	-0.0103678	-0.00147361	0.00520395					CLVS1 (-342,274), CHD7 (+266,904)
cg24395386	chr1:3328593	5.0144	0.00683199	-0.000132314	-0.00259326	0.00232863	0.991255	-0.00395343	-0.00713842	-0.000768433	0.0102174	-0.00382112	-0.00690227	-0.000739958	0.0102999	PRDM16	Body	chr1:3327991-3329424	Island	ARHGEF16 (-42,397), PRDM16 (+342,819)
cg14433247	chr12:14923044	5.01337	0.00683893	-0.00041462	-0.00124549	0.000416246	0.47053	0.000988327	-8.69947e-05	0.00206365	0.0791885	0.00140295	0.000362683	0.00244321	0.00454943			chr12:14922877-14923974	Island	H2AFJ (-4,226), HIST4H4 (+1,021)
cg09304272	chr14:75517639	5.01117	0.00685387	1.1921e-05	-0.0019367	0.00196054	0.999886	0.00308041	0.000558468	0.00560234	0.0117826	0.00306848	0.000628769	0.0055082	0.00906248	MLH3	5'UTR	chr14:75517717-75518224	N_Shore	MLH3 (+596)
cg15051459	chr10:98416723	5.00853	0.00687176	0.000372045	-0.00270586	0.00344995	0.956583	0.00504041	0.00105692	0.00902389	0.00856957	0.00466836	0.00081475	0.00852198	0.0126525	PIK3AP1	Body			TM9SF3 (-69,915), PIK3AP1 (+63,548)
cg15770754	chr7:154542235	5.00749	0.00687886	-0.003799	-0.00820418	0.000606189	0.106912	0.00323524	-0.00246603	0.00893651	0.377637	0.00703424	0.00151884	0.0125496	0.00795482	DPP6	Body	chr7:154542059-154542348	Island	PAXIP1 (+252,559), DPP6 (+792,471)
cg10470814	chr5:149380116	5.00729	0.00688017	-0.00140153	-0.0029884	0.000185335	0.0959624	0.00111424	-0.000939513	0.00316799	0.410442	0.00251577	0.000528975	0.00450256	0.00851165	HMGXB3	TSS200	chr5:149379964-149380802	Island	HMGXB3 (-165), TIGD6 (+614)
cg06418431	chr10:61368821	5.00501	0.00689572	-0.00254998	-0.00949403	0.00439406	0.664357	0.00912089	0.000133784	0.018108	0.0457595	0.0116709	0.00297677	0.020365	0.00477715					FAM13C (-246,514), SLC16A9 (+101,016)
cg19423170	chr21:27472122	5.00496	0.00689606	0.0052459	-0.00519106	0.0156829	0.465432	-0.0123616	-0.0258693	0.00114613	0.0809093	-0.0176075	-0.0306748	-0.00454015	0.0045924	APP	Body			ATP5J (-364,779), APP (+70,850)
cg02879768	chr16:84836838	5.00212	0.00691545	0.00517891	-0.00186619	0.012224	0.196105	-0.00643715	-0.0155551	0.00268075	0.22235	-0.0116161	-0.0204367	-0.00279543	0.00581549					CRISPLD2 (-16,752), USP10 (+103,255)
cg13870990	chr18:28682408	5.00113	0.00692225	0.000230646	-0.00347885	0.00394014	0.988322	-0.00571172	-0.0105126	-0.000910818	0.014736	-0.00594236	-0.0105867	-0.00129799	0.00771629	DSC2	TSS200	chr18:28681320-28682455	Island	DSC2 (-31)
cg08564838	chr10:101191565	5.00099	0.0069232	-0.00215812	-0.00497557	0.000659335	0.170731	0.00245728	-0.00118912	0.00610368	0.253914	0.0046154	0.00108788	0.00814291	0.0062062	GOT1	TSS1500	chr10:101190451-101190925	S_Shore	GOT1 (-1,216)
cg00787981	chr10:63875703	4.99766	0.00694602	0.00181767	-0.00119517	0.0048305	0.332847	-0.00323676	-0.00713603	0.000662505	0.125809	-0.00505443	-0.00882657	-0.00128229	0.00486926					RTKN2 (+152,763), ARID5B (+214,645)
cg24746241	chr11:73662631	4.99746	0.00694742	0.00302847	-0.0052231	0.01128	0.664654	-0.0108296	-0.0215089	-0.000150241	0.0459844	-0.013858	-0.0241892	-0.00352688	0.00481474	DNAJB13	Body			DNAJB13 (+1,268), UCP2 (+31,721)
cg10752508	chr3:98313516	4.99727	0.00694873	-0.000164937	-0.00496603	0.00463615	0.99642	-0.0076518	-0.0138655	-0.00143815	0.0109676	-0.00748686	-0.0134979	-0.00147579	0.00990743	CPOX	TSS1500	chr3:98311909-98312696	S_Shore	CPOX (-950)
cg24219589	chr10:101227130	4.99623	0.00695582	0.00133169	-0.00184723	0.00451061	0.587517	-0.00402121	-0.00813543	9.29994e-05	0.0570663	-0.0053529	-0.00933298	-0.00137282	0.00468371					NKX2-3 (-65,560), GOT1 (-36,781)
cg16194036	chr18:11283767	4.99166	0.00698738	0.000794529	-0.00265073	0.00423979	0.850886	-0.00490394	-0.00936286	-0.000445027	0.026955	-0.00569847	-0.010012	-0.00138493	0.00563361					GNAL (-405,188), PIEZO2 (-135,181)
cg05593162	chr1:243577377	4.99147	0.00698868	-0.00429937	-0.00987122	0.00127248	0.166363	0.00480639	-0.00240479	0.0120176	0.261553	0.00910576	0.00212968	0.0160818	0.00635487	SDCCAG8	Body			SDCCAG8 (+158,020), AKT3 (+436,053)
cg18600907	chr1:177897439	4.98867	0.00700807	-0.00166253	-0.00518392	0.00185886	0.50912	0.00426932	-0.000288132	0.00882677	0.071845	0.00593185	0.00152298	0.0103407	0.00466498					SEC16B (+41,611), BRINP2 (+756,807)
cg05008367	chr7:32994013	4.98678	0.00702117	0.00198867	-0.00424721	0.00822454	0.734499	-0.00843187	-0.0165024	-0.000361292	0.0381592	-0.0104205	-0.018228	-0.00261308	0.00507164			chr7:32996732-32997591	N_Shelf	FKBP9 (-3,004)
cg01275664	chrX:34405983	4.98277	0.00704904	0.00467454	-0.000621378	0.00997046	0.0962338	-0.00369595	-0.01055	0.00315812	0.414885	-0.00837049	-0.0150011	-0.00173988	0.00875629			chrX:34405907-34406376	Island	TMEM47 (+269,422)
cg12617712	chr8:29615666	4.98191	0.00705507	0.000105247	-0.00201434	0.00222483	0.992536	-0.0032732	-0.00601641	-0.000529994	0.0143823	-0.00337845	-0.00603222	-0.000724677	0.00809232	LOC101929450	Body			DUSP4 (-407,482), TMEM66 (+325,057)
cg02051562	chr1:183616450	4.98116	0.0070603	-0.00224597	-0.00732727	0.00283534	0.553257	0.00630357	-0.000272745	0.0128799	0.0635839	0.00854954	0.00218763	0.0149114	0.00472259	APOBEC4	3'UTR			APOBEC4 (+5,998), RGL1 (+11,231)
cg21800373	chr1:27176685	4.98091	0.00706206	-0.000961003	-0.0039083	0.00198629	0.724302	0.00396461	0.000150174	0.00777905	0.0394463	0.00492562	0.00123554	0.00861569	0.00506628	ZDHHC18	Body			SFN (-12,948), ZDHHC18 (+23,485)
cg09536375	chr10:123735128	4.98028	0.00706644	-0.00602844	-0.0178008	0.0057439	0.452156	0.0137791	-0.0014569	0.029015	0.0857569	0.0198075	0.00506827	0.0345468	0.00472263	NSMCE4A	TSS1500	chr10:123734027-123734865	S_Shore	NSMCE4A (-397)
cg05246498	chr15:83314677	4.97895	0.00707574	-0.0020793	-0.0140359	0.00987734	0.912238	0.0174908	0.00201634	0.0329653	0.0220729	0.0195701	0.00460015	0.0345401	0.00625865	CPEB1	5'UTR	chr15:83315116-83317541	N_Shore	RPS17L (-105,363), CPEB1 (+2,051)
cg20795428	chr22:39715674	4.97832	0.00708017	-0.000281486	-0.00105308	0.00049011	0.667912	0.00101175	1.31339e-05	0.00201036	0.0462373	0.00129323	0.000327177	0.00225929	0.00491731	SNORD43	TSS1500	chr22:39715473-39715945	Island	RPL3 (+102)
cg22607980	chr1:89357197	4.9778	0.00708379	3.837e-05	-0.0009258	0.00100254	0.995199	-0.00149394	-0.00274179	-0.000246095	0.0139843	-0.00153231	-0.00273947	-0.000325147	0.00831875	GTF2B	1stExon	chr1:89356963-89357391	Island	GTF2B (+104)
cg21814292	chr4:128654142	4.97763	0.007085	-0.00899596	-0.0253709	0.00737899	0.401317	0.0185137	-0.00267907	0.0397064	0.100908	0.0275097	0.00700783	0.0480115	0.00479858	SLC25A31	Body	chr4:128651419-128651977	S_Shelf	HSPA4L (-49,153), SLC25A31 (+2,610)
cg19921829	chr2:128616080	4.97473	0.00710535	-0.0032194	-0.00925451	0.00281572	0.422722	0.00692308	-0.000887673	0.0147338	0.0943876	0.0101425	0.00258637	0.0176986	0.00478089	POLR2D	TSS1500	chr2:128615479-128616004	S_Shore	POLR2D (-350)
cg04135728	chr3:71150422	4.97452	0.00710683	0.00115237	-0.00522789	0.00753263	0.905672	-0.00929851	-0.017556	-0.00104107	0.0226994	-0.0104509	-0.0184391	-0.00246265	0.00621153	FOXP1	Body			FOXP1 (+29,566)
cg01506036	chr22:45623066	4.97435	0.00710795	-0.00200684	-0.00622261	0.00220892	0.503456	0.0050846	-0.000371517	0.0105407	0.07381	0.00709144	0.00181321	0.0123697	0.00473506	KIAA0930	Body			UPK3A (-57,797), NUP50 (+63,345)
cg08080213	chr19:55866907	4.97212	0.00712369	-0.00404935	-0.0130557	0.00495704	0.542044	0.0110931	-0.000563136	0.0227493	0.0660925	0.0151425	0.00386624	0.0264187	0.00475943	FAM71E2	Body	chr19:55865016-55865434	S_Shore	COX6B2 (-829)
cg09669099	chr16:69419557	4.97044	0.00713555	-0.000140474	-0.00114996	0.000869008	0.942873	0.0014996	0.000193107	0.00280609	0.0196352	0.00164007	0.000376176	0.00290396	0.00673379	TERF2	1stExon	chr16:69419316-69420086	Island	TERF2 (+316)
cg01175220	chr20:30617892	4.9685	0.00714924	0.000151823	-0.00313328	0.00343692	0.993531	0.00524096	0.000989325	0.00949259	0.01087	0.00508914	0.000976116	0.00920216	0.010513	C20orf160	3'UTR	chr20:30618793-30619138	N_Shore	HCK (-22,172), CCM2L (+19,640)
cg26489682	chr5:173472645	4.96706	0.00715945	-0.0014211	-0.00356617	0.000723971	0.265782	0.00214318	-0.000633007	0.00491937	0.166085	0.00356428	0.000878603	0.00624996	0.00537625	HMP19	TSS200			ENSG00000170091 (+39)
cg26275825	chr10:135008417	4.96563	0.00716955	-0.00104017	-0.00241761	0.000337259	0.179345	0.00121225	-0.00057045	0.00299495	0.247687	0.00225242	0.000527845	0.003977	0.00631692	KNDC1	Body			UTF1 (-35,361), KNDC1 (+34,467)
cg02729561	chr4:749248	4.96531	0.00717184	0.00151713	-0.00213298	0.00516724	0.592386	-0.00460968	-0.00933371	0.000114358	0.0575976	-0.00612681	-0.0106968	-0.00155679	0.00484219	PCGF3	Body	chr4:752029-753788	N_Shelf	PCGF3 (+49,695), CPLX1 (+70,738)
cg08547367	chr7:77703597	4.9634	0.00718536	0.00196636	-0.0036023	0.00753502	0.685109	-0.00734544	-0.0145525	-0.000138376	0.044589	-0.0093118	-0.0162839	-0.0023397	0.00503675	MAGI2	Body			PHTF2 (+234,151)
cg17682992	chr16:49204333	4.96095	0.0072028	0.00485159	-0.00755934	0.0172625	0.629213	-0.0159477	-0.0320102	0.000114757	0.0521495	-0.0207993	-0.0363381	-0.00526051	0.00492236					N4BP1 (-560,214), CBLN1 (+111,409)
cg04333326	chr2:220246735	4.95985	0.00721063	0.000287902	-0.00309056	0.00366636	0.978178	-0.00513185	-0.00950432	-0.000759386	0.0164661	-0.00541975	-0.00964966	-0.00118984	0.00761242	DNPEP	Body			RESP18 (-48,837), DNPEP (+6,002)
cg06878994	chr6:37710047	4.95869	0.0072189	-0.0128268	-0.0342499	0.0085964	0.338395	0.0229796	-0.00474664	0.0507058	0.126615	0.0358063	0.00898406	0.0626286	0.00506155					ZFAND3 (-77,228), MDGA1 (-44,282)
cg27089768	chr14:96180598	4.95811	0.00722307	0.00254118	-0.00585442	0.0109368	0.757293	-0.0114264	-0.0222921	-0.000560671	0.036581	-0.0139676	-0.0244791	-0.0034561	0.00530829	TCL1A	TSS200	chr14:96180256-96180848	Island	TCL1A (-66)
cg16467235	chr4:2964838	4.95774	0.00722573	-0.000338156	-0.00134192	0.000665606	0.708728	0.00133718	3.80969e-05	0.00263627	0.0419404	0.00167534	0.000418606	0.00293207	0.00513485	GRK4	TSS1500	chr4:2964459-2966014	Island	GRK4 (-617), NOP14 (+274)
cg10459087	chr4:40628704	4.95586	0.00723913	0.00123907	-0.00327505	0.00575318	0.795581	-0.00624535	-0.0120876	-0.000403093	0.032813	-0.00748441	-0.0131362	-0.00183263	0.00549711	RBM47	5'UTR	chr4:40631740-40632587	N_Shelf	NSUN7 (-123,210), RBM47 (-111,930)
cg09541248	chr12:57443622	4.95489	0.00724607	0.00411713	0.00034115	0.0078931	0.0286486	-0.00116771	-0.00605465	0.00371922	0.840848	-0.00528484	-0.0100125	-0.000557229	0.0239614	MYO1A	5'UTR			MYO1A (+927)
cg06304806	chr2:160189375	4.95378	0.00725402	0.00244995	-0.0027352	0.0076351	0.508583	-0.00625401	-0.0129647	0.000456703	0.0737953	-0.00870396	-0.0151959	-0.00221203	0.00483908	BAZ2B	Body			WDSUB1 (-46,273), BAZ2B (+283,828)
cg06402903	chr6:105587759	4.95238	0.0072641	-0.00123952	-0.00619121	0.00371217	0.826771	0.00694214	0.000533572	0.0133507	0.0299773	0.00818166	0.00198203	0.0143813	0.00569289	BVES-AS1	Body	chr6:105584148-105585621	S_Shelf	BVES (-2,711)
cg23119178	chr14:34402392	4.94865	0.00729095	0.00262446	-0.00255576	0.00780469	0.459794	-0.00606445	-0.0127688	0.00063989	0.085675	-0.00868891	-0.0151747	-0.00220315	0.00487856	EGLN3	Body			EGLN3 (+17,895), NPAS3 (+993,870)
cg18226382	chr19:3964369	4.94848	0.0072922	0.00187974	-0.00149141	0.00525089	0.390466	-0.00376436	-0.00812737	0.000598637	0.106693	-0.00564411	-0.00986486	-0.00142335	0.00497288	DAPK3	Body	chr19:3964645-3964989	N_Shore	DAPK3 (+6,699), NMRK2 (+31,269)
cg06067372	chr18:55106337	4.94838	0.00729288	0.00121804	-0.000549272	0.00298536	0.238511	-0.00170136	-0.00398865	0.000585932	0.188681	-0.0029194	-0.00513212	-0.000706682	0.00570722	ONECUT2	Body	chr18:55103154-55108853	Island	ONECUT2 (+3,421), FECH (+147,549)
cg07955064	chr16:17606673	4.94757	0.00729876	-0.00515158	-0.0132319	0.0029287	0.292954	0.00828693	-0.0021707	0.0187446	0.15096	0.0134385	0.00332182	0.0235552	0.00532646					XYLT1 (-41,936), NPIPA8 (+823,920)
cg17975722	chr12:112699118	4.94658	0.00730589	0.000383041	-0.00420245	0.00496853	0.979022	-0.00696051	-0.0128951	-0.00102588	0.0165581	-0.00734355	-0.0130847	-0.00160241	0.00773728	HECTD4	ExonBnd			HECTD4 (+120,778), TRAFD1 (+135,770)
cg16059374	chrX:68835678	4.94653	0.00730624	0.0031161	-0.00191123	0.00814343	0.313229	-0.00525967	-0.0117661	0.0012468	0.139889	-0.00837577	-0.0146701	-0.00208143	0.00523138	EDA	TSS1500	chrX:68835648-68837063	Island	EDA (-233)
cg04310429	chr15:100291101	4.94439	0.00732172	-0.000337212	-0.00318641	0.00251199	0.958338	0.00426022	0.000572738	0.00794771	0.0186637	0.00459743	0.00103017	0.0081647	0.00719742					LYSMD4 (-17,476), ADAMTS17 (+591,109)
cg17906873	chr3:128801065	4.94404	0.00732425	0.00217383	-0.00078809	0.00513575	0.197126	-0.00267847	-0.00651185	0.0011549	0.229252	-0.00485231	-0.0085607	-0.00114391	0.00620301					GP9 (+21,456), RAB43 (+39,568)
cg12621171	chr5:88185768	4.94403	0.0073243	0.000638949	-0.00153796	0.00281586	0.769942	-0.00297418	-0.00579157	-0.000156779	0.0356729	-0.00361313	-0.00633867	-0.000887582	0.00543835	MEF2C	5'UTR	chr5:88185224-88185589	S_Shore	TMEM161B (-621,104), MEF2C (+14,131)
cg06786499	chr16:687145	4.94309	0.00733115	-0.00188999	-0.00586348	0.00208351	0.504011	0.0047729	-0.000369669	0.00991547	0.0753704	0.00666289	0.00168798	0.0116378	0.00489346	C16orf13	TSS1500	chr16:682634-687106	S_Shore	FAM195A (-4,668)
cg13824515	chr9:140047122	4.94296	0.00733209	0.00282484	-0.00595015	0.0115998	0.730217	-0.0117803	-0.0231371	-0.000423562	0.0399507	-0.0146051	-0.0255916	-0.00361866	0.00528457	GRIN1	Body	chr9:140051062-140051730	N_Shelf	GRIN1 (+13,190), LRRC26 (+17,381)
cg07031916	chr1:222886071	4.94218	0.00733772	0.000307075	-0.000343812	0.000957962	0.509619	-0.000784244	-0.00162663	5.81456e-05	0.0741914	-0.00109132	-0.00190624	-0.000276393	0.00489858	C1orf58	5'UTR	chr1:222885326-222886230	Island	AIDA (-206), BROX (+177)
cg15646463	chr2:51446925	4.94113	0.00734539	0.0026728	-0.00031636	0.00566196	0.090566	-0.00200528	-0.00587391	0.00186335	0.443449	-0.00467808	-0.00842058	-0.000935582	0.00958979					NRXN1 (-187,389)
cg18009380	chr11:112093435	4.93911	0.00736006	-0.000305917	-0.00374037	0.00312854	0.976182	0.00519726	0.000752323	0.00964219	0.0169734	0.00550317	0.00120316	0.00980319	0.00769744			chr11:112097022-112097547	N_Shelf	PTS (-3,653)
cg13856384	chr6:10495223	4.93831	0.00736592	-0.0038164	-0.0100331	0.00240033	0.320203	0.00653776	-0.00150804	0.0145836	0.137082	0.0103542	0.00257067	0.0181376	0.00524799					TFAP2A (-79,754), GCNT2 (-33,366)
cg18153747	chr20:21246803	4.93808	0.00736756	0.00154478	-0.00148137	0.00457094	0.454402	-0.00352518	-0.00744169	0.000391319	0.0877529	-0.00506997	-0.00885878	-0.00128115	0.00493768					RALGAPA2 (-553,673), XRN2 (-37,139)
cg06495184	chr19:406256	4.93705	0.00737507	0.00244978	-0.00655811	0.0114577	0.798919	-0.0124533	-0.0241114	-0.000795097	0.0329777	-0.0149031	-0.0261811	-0.00362497	0.00561842	C2CD4C	3'UTR	chr19:406131-406611	Island	THEG (-30,244), C2CD4C (+2,883)
cg23806773	chr20:43516312	4.9368	0.00737688	0.000376798	-0.00378085	0.00453445	0.975354	-0.00628604	-0.0116669	-0.000905128	0.017095	-0.00666284	-0.0118683	-0.00145736	0.00768807	YWHAB	5'UTR	chr20:43514595-43514885	S_Shore	PABPC1L (-22,391), YWHAB (+1,961)
cg14590644	chr9:127528498	4.93614	0.00738168	0.000257754	-0.00403242	0.00454793	0.989092	-0.00656717	-0.0121196	-0.00101474	0.0154659	-0.00682492	-0.0121963	-0.00145352	0.00824183	NR6A1	Body	chr9:127532040-127533691	N_Shelf	NR5A1 (-258,790), NR6A1 (+5,058)
cg08125535	chr6:11094727	4.93431	0.00739509	-0.000854033	-0.00226266	0.000554595	0.329259	0.00149272	-0.000330356	0.00331579	0.132995	0.00234675	0.000583114	0.00411039	0.00523344	LOC221710	Body	chr6:11093587-11094667	S_Shore	SMIM13 (+462)
cg23748463	chr7:4948052	4.93376	0.0073991	0.00222641	-0.00361495	0.00806777	0.643731	-0.00753138	-0.0150914	2.86169e-05	0.0511294	-0.00975779	-0.0170713	-0.00244427	0.00509045	MMD2	Body			RADIL (-24,703), MMD2 (+50,791)
cg03691573	chr2:214149718	4.93373	0.00739931	-0.00493131	-0.01662	0.00675737	0.583091	-0.0200925	-0.0352202	-0.00496485	0.00533281	-0.0151612	-0.0297957	-0.000526741	0.0402704	LOC100130451	TSS1500	chr2:214148957-214149426	S_Shore	SPAG16 (+606)
cg19530457	chr19:12777885	4.93157	0.00741517	-0.000618721	-0.00281743	0.00157999	0.786363	0.0030211	0.00017549	0.00586671	0.034357	0.00363982	0.000886985	0.00639265	0.00558438	MAN2B1	TSS1500	chr19:12779795-12781094	N_Shore	MAN2B1 (-330), WDR83 (+272)
cg07491369	chr6:14025358	4.9302	0.00742521	-0.0013071	-0.00492649	0.00231229	0.673322	0.00472898	4.47008e-05	0.00941327	0.0472454	0.00603608	0.00150452	0.0105676	0.00517801					CD83 (-92,514), RNF182 (+100,261)
cg25212213	chr17:4797531	4.92953	0.00743012	0.00369689	0.00046665	0.00692712	0.0200816	-0.000568204	-0.00474883	0.00361243	0.945429	-0.00426509	-0.00830942	-0.000220759	0.0359093	MINK1	Body			CHRNE (+8,838), MINK1 (+60,849)
cg12999836	chr7:50791421	4.92827	0.00743941	0.00187017	-0.00401308	0.00775342	0.735955	-0.00790407	-0.0155183	-0.000289858	0.0397623	-0.00977424	-0.0171402	-0.00240827	0.00538445	GRB10	Body			DDC (-158,268), GRB10 (+8,629)
cg23010205	chr3:189546664	4.92822	0.00743976	0.005062	-0.000103995	0.010228	0.0562546	-0.00269657	-0.0093825	0.00398935	0.610736	-0.00775858	-0.0142265	-0.00129063	0.013758	TP63	Body			TP63 (+197,449), LEPREL1 (+292,054)
cg15821401	chr1:44482420	4.9275	0.00744505	0.00145705	-0.000990856	0.00390495	0.342687	-0.002622	-0.00579012	0.000546126	0.127358	-0.00407905	-0.00714388	-0.00101421	0.00522185	SLC6A9	Body			SLC6A9 (+577)
cg13972353	chr9:139354348	4.92444	0.00746764	0.00200782	-0.00303454	0.00705017	0.618378	-0.0064152	-0.0129411	0.00011071	0.0552298	-0.00842301	-0.0147362	-0.00210987	0.00509086	SEC16A	Body			INPP5E (-20,075), SEC16A (+17,793)
cg20420249	chr1:172378938	4.9222	0.00748417	-0.00243358	-0.00812467	0.00325752	0.574584	0.0070821	-0.000283416	0.0144476	0.0625101	0.00951568	0.0023903	0.0166411	0.0050414	DNM3	3'UTR			C1orf105 (-10,890), DNM3 (+568,318)
cg21879240	chr14:55220829	4.92142	0.00748992	-0.000930014	-0.00357297	0.00171294	0.686907	0.00347084	5.02815e-05	0.0068914	0.0458107	0.00440086	0.00109181	0.0077099	0.00526114	SAMD4A	TSS1500			GCH1 (+148,741), SAMD4A (+186,195)
cg11186981	chrX:150151784	4.9191	0.00750714	-0.000971422	-0.0056794	0.00373655	0.878722	0.00673185	0.000638711	0.012825	0.0260923	0.00770328	0.00180878	0.0135978	0.0062792	HMGB3	1stExon	chrX:150151106-150152457	Island	HMGB3 (+26)
cg08646166	chr7:15126739	4.91796	0.00751563	0.00430984	-0.00459543	0.0132151	0.492017	-0.0105845	-0.0221099	0.000940834	0.0795046	-0.0148944	-0.026044	-0.00374476	0.00502567					DGKB (-183,754), AGMO (+474,901)
cg21300460	chr19:40989793	4.91742	0.00751962	-0.00698082	-0.0171728	0.00321116	0.242746	0.00980787	-0.00338276	0.0229985	0.188919	0.0167887	0.0040281	0.0295493	0.00587146	SPTBN4	Body			SHKBP1 (-92,964), SPTBN4 (+17,646)
cg00997682	chr6:128808714	4.91398	0.00754527	0.000594361	-0.00511636	0.00630508	0.967625	0.00922253	0.00183161	0.0166134	0.00974254	0.00862817	0.00147821	0.0157781	0.0130781	PTPRK	5'UTR			THEMIS (-586,489), PTPRK (+33,014)
cg02442412	chr4:83720054	4.91201	0.00756001	-0.000655469	-0.00237779	0.00106685	0.644581	0.0022153	-1.37556e-05	0.00444436	0.0518522	0.00287077	0.000714386	0.00502715	0.00520693	SCD5	TSS200	chr4:83719009-83720241	Island	SCD5 (-45)
cg19768537	chr11:69156137	4.91199	0.00756013	0.00145736	-0.00159562	0.00451033	0.501541	-0.00364584	-0.00759705	0.000305373	0.0776393	-0.0051032	-0.00892559	-0.0012808	0.00505639					CCND1 (-299,718), TPCN2 (+339,773)
cg16047868	chr11:71795278	4.91163	0.00756286	-1.92629e-05	-0.00437254	0.00433401	0.999941	0.00678779	0.00115371	0.0124219	0.0132612	0.00680706	0.00135666	0.0122575	0.00966548	LRTOMT	5'UTR	chr11:71791385-71791960	S_Shelf	NUMA1 (-3,546)
cg15766651	chr3:43810844	4.91044	0.00757176	-0.00238254	-0.00748536	0.00272028	0.516705	0.00614552	-0.000458642	0.0127497	0.0743647	0.00852806	0.00213921	0.0149169	0.00506596					TOPAZ1 (-472,534), ABHD5 (+78,483)
cg22867893	chr11:74988026	4.90667	0.00760003	0.0232827	-0.0189458	0.0655113	0.398696	-0.0471329	-0.101786	0.00752009	0.106906	-0.0704156	-0.123287	-0.0175445	0.00518503	ARRB1	Body			TPBGL (+36,077), ARRB1 (+74,723)
cg10906135	chr19:48181752	4.90426	0.00761813	-6.36841e-05	-0.00289798	0.00277061	0.998467	-0.00445763	-0.00812582	-0.000789433	0.0123173	-0.00439394	-0.00794255	-0.000845342	0.0104453	GLTSCR1	Body	chr19:48183103-48184401	N_Shore	EHD2 (-34,848), GLTSCR1 (+70,300)
cg20781238	chr11:787685	4.90172	0.00763732	-0.000404668	-0.00164405	0.000834719	0.723667	0.00165068	4.66458e-05	0.00325472	0.042003	0.00205535	0.000503609	0.00360709	0.00548495	CEND1	3'UTR	chr11:789871-790133	N_Shelf	PDDC1 (-10,202), CEND1 (+2,438)
cg09816500	chr8:54164442	4.90146	0.00763928	0.00132032	-0.00204717	0.0046878	0.627479	-0.00429031	-0.00864857	6.79556e-05	0.0547904	-0.00561062	-0.0098268	-0.00139445	0.00522912	OPRK1	TSS1500	chr8:54163303-54164443	Island	OPRK1 (-186)
cg01087869	chr16:31501642	4.90064	0.00764545	0.000687359	-0.0027361	0.00411081	0.884776	0.00566015	0.00122945	0.0100908	0.00783146	0.00497279	0.000686545	0.00925904	0.0180587	C16orf58	3'UTR	chr16:31498650-31500564	S_Shore	SLC5A2 (+7,204), C16orf58 (+18,092)
cg05528083	chr8:27210611	4.8991	0.00765709	0.00101609	-0.00137198	0.00340416	0.577744	-0.00296732	-0.00605801	0.000123365	0.0630231	-0.00398341	-0.00697334	-0.000993489	0.00516723	PTK2B	5'UTR			PTK2B (+41,613), CHRNA2 (+126,202)
cg17656094	chr6:2784588	4.897	0.00767302	0.000602185	-0.00197073	0.0031751	0.846779	-0.00361637	-0.00694628	-0.000286453	0.0294528	-0.00421855	-0.00743991	-0.000997202	0.00615155	WRNIP1	Body			WRNIP1 (+18,941), SERPINB1 (+57,652)
cg09175221	chr16:51973520	4.895	0.00768823	0.00462081	-0.00686123	0.0161028	0.612051	-0.0145069	-0.0293671	0.000353378	0.0574555	-0.0191277	-0.0335034	-0.00475191	0.00523677					SALL1 (-788,335), TOX3 (+607,400)
cg26658341	chr2:200321474	4.89433	0.00769335	0.000337383	-0.00248688	0.00316164	0.957573	0.00457196	0.00091675	0.00822716	0.00953272	0.00423457	0.000698536	0.00777061	0.0139518	SATB2	5'UTR	chr2:200320502-200329681	Island	SATB2 (+1,345)
cg24311564	chr7:154542313	4.89394	0.0076963	-0.00110174	-0.00378232	0.00157883	0.599282	0.00336494	-0.000104311	0.00683419	0.0595744	0.00446668	0.00111054	0.00782283	0.00522274	DPP6	Body	chr7:154542059-154542348	Island	PAXIP1 (+252,481), DPP6 (+792,549)
cg13274612	chr19:14223520	4.89329	0.00770126	0.00268579	-0.000538047	0.00590963	0.123947	-0.00243485	-0.0066072	0.00173749	0.357143	-0.00512064	-0.00915696	-0.00108432	0.00836232	PRKACA	Body			SAMD1 (-22,001), PRKACA (+5,036)
cg04651042	chr7:37956940	4.89322	0.00770182	-0.000831882	-0.00243226	0.000768493	0.441426	0.00183635	-0.00023488	0.00390759	0.0942651	0.00266824	0.00066453	0.00467194	0.00519242	SFRP4	TSS1500	chr7:37955622-37956555	S_Shore	EPDR1 (-3,223), SFRP4 (-424)
cg10735140	chr19:17496229	4.89318	0.00770206	0.000782879	-0.00150859	0.00307434	0.701828	-0.00301896	-0.00598461	-5.33036e-05	0.0449192	-0.00380184	-0.0066708	-0.00093287	0.00545909					PLVAP (-8,071), BST2 (+20,228)
cg14873240	chr3:170303147	4.88565	0.00775969	-0.00439164	-0.00783331	-0.000949971	0.00791721	-0.000900518	-0.00535479	0.00355375	0.883272	0.00349112	-0.000817927	0.00780017	0.138673	SLC7A14	5'UTR	chr3:170303044-170303249	Island	SLC7A14 (+716)
cg16851126	chr12:1754299	4.88455	0.00776811	0.00275784	-0.00393512	0.00945081	0.597731	0.0114388	0.00277665	0.020101	0.00565592	0.00868097	0.000301219	0.0170607	0.040282	WNT5B	Body	chr12:1754997-1755243	N_Shore	ADIPOR2 (-45,894), WNT5B (+15,937)
cg01794889	chr6:28890399	4.88443	0.00776907	-0.000778422	-0.00230762	0.000750778	0.456417	0.00176954	-0.000209576	0.00374866	0.090594	0.00254796	0.00063337	0.00446256	0.00522619	TRIM27	Body	chr6:28890951-28892013	N_Shore	SCAND3 (-335,288), TRIM27 (+1,367)
cg24371931	chrX:41317283	4.88332	0.00777759	-0.00337457	-0.0101059	0.00335677	0.467275	0.0078417	-0.000870132	0.0165535	0.0877359	0.0112163	0.00278847	0.0196441	0.00522401	NYX	Body			GPR34 (-230,943), NYX (+10,597)
cg11981952	chr21:39601667	4.88285	0.0077812	0.000362173	-0.00334377	0.00406811	0.9714	-0.00555446	-0.0103508	-0.000758169	0.0183183	-0.00591663	-0.0105566	-0.00127671	0.00796809	KCNJ15	TSS200			KCNJ15 (-26,996), DSCR8 (+108,101)
cg00227355	chr7:96336147	4.88132	0.00779298	0.000301444	-0.00350707	0.00410995	0.981145	0.00608578	0.00115674	0.0110148	0.0107156	0.00578434	0.001016	0.0105527	0.0125057	SHFM1	Body	chr7:96338816-96339277	N_Shelf	SLC25A13 (-384,689), DLX6 (-298,713)
cg13034507	chr8:17580136	4.87798	0.0078188	-0.00421067	-0.0110995	0.00267817	0.323356	0.00719142	-0.00172425	0.0161071	0.141087	0.0114021	0.0027771	0.0200271	0.00559404	MTUS1	TSS200			MTUS1 (+78,041), PDGFRL (+146,195)
cg23813334	chr7:47558346	4.87716	0.00782507	-0.0015849	-0.00507025	0.00190045	0.534511	0.00421964	-0.00029116	0.00873043	0.0723754	0.00580454	0.0014408	0.0101683	0.00525188	TNS3	5'UTR			TNS3 (+20,853)
cg21884769	chr13:43052221	4.87708	0.00782572	-0.00274889	-0.00951758	0.00401981	0.606569	0.00850849	-0.000251685	0.0172687	0.0591186	0.0112574	0.00278281	0.0197319	0.00532559					TNFSF11 (-96,068), AKAP11 (+205,933)
cg04679620	chr3:183463242	4.87637	0.00783119	-0.00129794	-0.00433795	0.00174206	0.575559	0.00376152	-0.000172907	0.00769595	0.064482	0.00505946	0.00125331	0.00886562	0.00528818	YEATS2	Body			YEATS2 (+47,637), MAP6D1 (+80,124)
cg07091793	chr10:6362483	4.87442	0.00784634	-0.00367995	-0.0107651	0.00340518	0.441998	0.00810986	-0.00105984	0.0172796	0.0953528	0.0117898	0.00291907	0.0206606	0.00529709					PFKFB3 (+117,590), PRKCQ (+259,780)
cg12615435	chr11:61065533	4.87367	0.00785217	0.000161982	-0.00239382	0.00271778	0.987869	0.00406111	0.000753347	0.00736887	0.0112628	0.00389913	0.000699207	0.00709905	0.0120319			chr11:61061751-61063063	S_Shelf	VWCE (-2,638)
cg10071186	chr14:71194292	4.8722	0.00786356	-0.00120843	-0.00406983	0.00165296	0.582442	0.00355107	-0.000152198	0.00725433	0.0634484	0.0047595	0.00117697	0.00834203	0.00531904					MED6 (-126,909), MAP3K9 (+81,959)
cg10572807	chr1:2999586	4.87082	0.00787436	0.00179647	-0.00159366	0.0051866	0.427533	-0.00384066	-0.00822822	0.000546907	0.0999859	-0.00563713	-0.00988165	-0.00139261	0.00533692	PRDM16	Body	chr1:2999727-2999978	N_Shore	ARHGEF16 (-371,404), PRDM16 (+13,812)
cg24830274	chr7:41826734	4.86953	0.00788439	-0.00134391	-0.00634197	0.00365415	0.802956	0.00686713	0.000398553	0.0133357	0.0343692	0.00821104	0.00195335	0.0144687	0.00603121					INHBA (-84,029), GLI3 (+449,878)
cg15065535	chr10:45643389	4.86821	0.00789471	-0.00127568	-0.00602945	0.00347808	0.803654	0.00653247	0.000380066	0.0126849	0.0343345	0.00780815	0.00185633	0.01376	0.00604316	LOC100133308	Body			C10orf25 (-147,054), OR13A1 (+167,667)
cg10314252	chr19:31155717	4.86711	0.0079033	0.00140251	-0.00237496	0.00517999	0.65835	-0.00486205	-0.00975092	2.68296e-05	0.0516443	-0.00626456	-0.010994	-0.00153507	0.00548368					ZNF536 (+292,399), TSHZ3 (+684,736)
cg16901123	chr12:125798726	4.86477	0.00792163	-0.00978638	-0.0208237	0.00125098	0.094235	0.00735703	-0.00692772	0.0216418	0.448055	0.0171434	0.00332438	0.0309624	0.0102694					TMEM132B (-12,436), AACS (+248,802)
cg11715575	chr7:102036991	4.86405	0.00792724	-0.000876573	-0.0023781	0.000624957	0.35687	0.00161081	-0.000332492	0.00355412	0.126552	0.00248739	0.000607438	0.00436734	0.00554565	PRKRIP1	Body	chr7:102036470-102037017	Island	ORAI2 (-37,005), PRKRIP1 (+32,648)
cg08563433	chr7:112146207	4.86175	0.00794532	0.00139626	-0.00111137	0.00390389	0.391503	-0.0027642	-0.00600962	0.000481212	0.112891	-0.00416047	-0.00730007	-0.00102086	0.00545926					LSMEM1 (+25,162), TMEM168 (+284,440)
cg16239608	chr19:5694016	4.86033	0.00795648	0.00344534	-0.000622644	0.00751333	0.115656	-0.00296003	-0.00822489	0.00230484	0.384423	-0.00640537	-0.0114986	-0.00131215	0.00906874	LONP1	Body	chr19:5694382-5694848	N_Shore	RPL36 (+12,824), LONP1 (+26,285)
cg15031826	chr1:208136952	4.85967	0.00796163	2.29554e-05	-0.00085514	0.000901051	0.997925	0.00137649	0.000240047	0.00251294	0.0126703	0.00135354	0.000254143	0.00245294	0.01099			chr1:208136666-208137183	Island	CD34 (-52,206), PLXNA2 (+280,713)
cg03207151	chr12:54442288	4.85741	0.00797945	0.00733495	-0.00694868	0.0216186	0.450152	-0.0163952	-0.0348813	0.00209096	0.0941204	-0.0237301	-0.0416135	-0.00584668	0.00538499	HOXC4	5'UTR	chr12:54440642-54441543	S_Shore	ENSG00000273266 (-5,373), HOXC5 (+15,652)
cg20738996	chr2:171849666	4.85706	0.00798223	0.00347835	-0.00169242	0.00864913	0.255145	-0.00499698	-0.0116891	0.00169513	0.186286	-0.00847534	-0.0149493	-0.00200141	0.00617086	TLK1	3'UTR			GORASP2 (+64,631), TLK1 (+167,677)
cg15780484	chr4:26862189	4.85661	0.00798582	0.000234749	-0.000527548	0.000997045	0.749945	-0.00102151	-0.00200809	-3.49368e-05	0.0404136	-0.00125626	-0.00221068	-0.00030185	0.00584454	STIM2	TSS200	chr4:26862031-26863238	Island	STIM2 (-274)
cg03466342	chr12:52753899	4.85651	0.00798657	-0.00227185	-0.00788991	0.00334621	0.609153	0.00705177	-0.000219235	0.0143228	0.0596034	0.00932362	0.00228967	0.0163576	0.00544406	KRT85	3'UTR			KRT83 (-38,718), KRT85 (+7,366)
cg05056010	chr19:5432986	4.85568	0.0079931	-0.0103404	-0.021563	0.00088229	0.0782068	0.00681878	-0.0077058	0.0213434	0.512981	0.0171592	0.00310812	0.0312102	0.011803					PTPRS (-92,173), ZNRF4 (-22,440)
cg15236509	chr4:184978254	4.85408	0.00800576	0.00306323	-0.0030862	0.00921267	0.47179	-0.007153	-0.0151117	0.000805718	0.0883748	-0.0102162	-0.0179155	-0.00251699	0.00538577					STOX2 (+151,746), ENPP6 (+160,860)
cg00146096	chr11:22647309	4.85351	0.0080103	-8.61337e-05	-0.000872228	0.000699961	0.964182	-0.00126388	-0.00228126	-0.000246507	0.0101414	-0.00117775	-0.00216196	-0.000193543	0.0140399	FANCF	1stExon	chr11:22646706-22647441	Island	FANCF (+78)
cg02884280	chr17:41466285	4.85293	0.00801493	-0.00225403	-0.00687097	0.00236291	0.485931	0.00541631	-0.000559018	0.0113916	0.0848087	0.00767034	0.00188982	0.0134509	0.00538516	LOC100130581	TSS200			ARL4D (-10,042), TMEM106A (+102,392)
cg17202632	chr17:70593508	4.85203	0.008022	-0.00263921	-0.00765778	0.00237937	0.433043	0.00569052	-0.00080461	0.0121857	0.0995855	0.00832973	0.00204636	0.0146131	0.00543732					SOX9 (+476,348), SLC39A11 (+495,319)
cg13442786	chr10:107942974	4.85109	0.00802947	-0.00305925	-0.00775693	0.00163843	0.277857	0.00465836	-0.00142146	0.0107382	0.17056	0.00771761	0.001836	0.0135992	0.00603085					SORCS1 (+981,310)
cg07329180	chr10:3374141	4.85076	0.00803211	0.000572854	-0.00230384	0.00344955	0.886542	-0.00409683	-0.00781991	-0.00037376	0.0268534	-0.00466969	-0.00827138	-0.001068	0.00679024			chr10:3374119-3374383	Island	PITRM1 (-159,139), KLF6 (+453,326)
cg16931657	chr15:83680837	4.84599	0.00807014	-0.00334608	-0.0106048	0.00391268	0.525369	0.00870498	-0.000689437	0.0180994	0.0759966	0.0120511	0.00296292	0.0211392	0.00542297	C15orf40	TSS1500	chr15:83680007-83680532	S_Shore	FAM103A1 (+25,879), BTBD1 (+55,269)
cg15001887	chr3:41239982	4.84455	0.00808161	0.00304081	-0.00707694	0.0131586	0.760258	-0.0136004	-0.026695	-0.000505809	0.0396263	-0.0166412	-0.0293089	-0.00397354	0.00596149	CTNNB1	TSS1500	chr3:41240162-41241631	N_Shore	CTNNB1 (-948)
cg17687528	chr11:57365701	4.84236	0.00809917	-0.000392289	-0.00203798	0.0012534	0.841545	-0.0027275	-0.00485738	-0.00059762	0.00765248	-0.00233521	-0.00439565	-0.00027477	0.0216294	SERPING1	5'UTR			SERPING1 (+711)
cg15038236	chr7:3231888	4.84121	0.00810838	0.00043988	-0.00267721	0.00355697	0.941298	0.00504903	0.00101484	0.00908323	0.00948055	0.00460915	0.000706481	0.00851182	0.0156523					CARD11 (-148,310), SDK1 (-109,192)
cg01094660	chr2:219097708	4.83924	0.00812417	-0.00250627	-0.00823729	0.00322475	0.560192	0.00699845	-0.000418739	0.0144156	0.0691854	0.00950472	0.00232935	0.0166801	0.00548128	ARPC2	Body			GPBAR1 (-28,030), ARPC2 (+15,776)
cg11210160	chr11:69469626	4.8392	0.0081245	0.00610088	-0.00248353	0.0146853	0.217958	-0.00785325	-0.0189634	0.00325685	0.221537	-0.0139541	-0.024702	-0.00320625	0.00669921			chr11:69468810-69469152	S_Shore	CCND1 (+13,772), ORAOV1 (+20,489)
cg02673966	chrX:63565038	4.83615	0.00814903	0.0020018	-0.00554723	0.00955083	0.807798	-0.0103532	-0.0201233	-0.000583084	0.034787	-0.012355	-0.0218065	-0.00290341	0.00626352	MTMR8	ExonBnd			ASB12 (-114,528), MTMR8 (+50,273)
cg00860712	chr1:203274134	4.83386	0.00816756	0.00132864	-0.000532509	0.00318978	0.215014	-0.00169302	-0.00410175	0.000715703	0.225297	-0.00302166	-0.00535185	-0.000691462	0.00677929	BTG2	TSS1500	chr1:203274305-203275338	N_Shore	BTG2 (-530)
cg18514058	chr16:50918005	4.83163	0.00818559	0.00262217	-0.00171547	0.00695981	0.33139	-0.00452568	-0.0101395	0.00108817	0.141387	-0.00714785	-0.0125787	-0.00171702	0.00584926					CYLD (+141,335), SALL1 (+267,181)
cg06529843	chr5:54327099	4.83124	0.00818876	0.00475131	-0.000233975	0.0097366	0.0655801	-0.0027292	-0.00918125	0.00372285	0.58144	-0.00748052	-0.0137222	-0.00123882	0.0138614	GZMK	Body			GZMA (-71,377), GZMK (+7,019)
cg19046189	chr19:49316732	4.82788	0.008216	-0.00221566	-0.00575543	0.0013241	0.306155	0.00360228	-0.000978949	0.00818351	0.155374	0.00581794	0.00138607	0.0102498	0.00600371	HSD17B14	Body	chr19:49315545-49315765	S_Shore	BCAT2 (-2,456)
cg00962265	chrX:12817442	4.82762	0.0082181	0.000161721	-0.0048577	0.00518114	0.996851	0.00785874	0.00136251	0.014355	0.0128043	0.00769702	0.00141259	0.0139815	0.0115054	PRPS2	Body			TLR7 (-67,760), PRPS2 (+7,918)
cg14594969	chr19:5720863	4.82676	0.00822512	-0.00139767	-0.00299349	0.000198163	0.0997394	0.00107828	-0.000987069	0.00314363	0.438281	0.00247595	0.000477933	0.00447396	0.0103711	TMEM146	Body	chr19:5719624-5720796	S_Shore	LONP1 (-563), CATSPERD (+176)
cg14462040	chr9:139550969	4.82638	0.00822821	-0.00182625	-0.00591228	0.00225978	0.545961	0.00494263	-0.000345588	0.0102308	0.0726985	0.00676888	0.00165307	0.0118847	0.00554494			chr9:139551254-139551559	N_Shore	EGFL7 (-2,339)
cg17519949	chr19:15292440	4.82082	0.00827357	-0.00408397	-0.00874498	0.000577038	0.0995451	0.00314069	-0.00289167	0.00917305	0.44027	0.00722466	0.00138897	0.0130603	0.0104608	NOTCH3	Body	chr19:15292399-15292632	Island	ILVBL (-55,845), NOTCH3 (+19,352)
cg18742737	chr3:191135312	4.82044	0.00827668	0.00177681	-0.00377368	0.0073273	0.73278	-0.00734816	-0.0145317	-0.000164615	0.0436011	-0.00912497	-0.0160743	-0.00217563	0.00598917					UTS2B (-86,988), PYDC2 (-43,640)
cg15503235	chr1:150229201	4.82038	0.00827714	-0.00475869	-0.0129766	0.00345918	0.362813	0.00879568	-0.00184004	0.0194314	0.12775	0.0135544	0.00326541	0.0238433	0.00579547	CA14	TSS1500			CA14 (-353)
cg11553635	chr10:44104468	4.81825	0.00829466	-0.00462715	-0.0105505	0.00129622	0.15916	0.00483022	-0.00283591	0.0124963	0.301412	0.00945736	0.00204117	0.0168736	0.00796372	ZNF485	Body	chr10:44101813-44102366	S_Shelf	ZNF485 (+2,614), ZNF32 (+39,684)
cg01131866	chr5:61601529	4.81782	0.00829814	-0.00171687	-0.0061826	0.00274885	0.638815	0.0056581	-0.000121521	0.0114377	0.0565472	0.00737497	0.00178378	0.0129662	0.00572205	KIF2A	TSS1500	chr5:61601617-61602930	N_Shore	KIF2A (-750)
cg09719580	chr13:110951253	4.81762	0.00829978	-0.00745588	-0.015108	0.00019619	0.0580753	0.00387187	-0.00603158	0.0137753	0.62914	0.0113278	0.00174718	0.0209083	0.0155077	COL4A1	Body			IRS2 (-512,339), COL4A1 (+8,243)
cg13893555	chr9:37574338	4.81667	0.00830759	-0.000576205	-0.00645187	0.00529946	0.971204	0.00874279	0.0011384	0.0163472	0.0193858	0.00931899	0.00196253	0.0166755	0.00847841	FBXO10	5'UTR	chr9:37575918-37576445	N_Shore	FBXO10 (+1,912), POLR1E (+88,407)
cg25965498	chr3:11746491	4.81575	0.00831517	0.00143819	-0.0123219	0.0151983	0.967355	-0.0204154	-0.038224	-0.00260682	0.0198246	-0.0218536	-0.0390816	-0.00462561	0.00837147	VGLL4	5'UTR	chr3:11746577-11746824	N_Shore	VGLL4 (-61,094), TAMM41 (+141,902)
cg03098337	chr6:35677981	4.81524	0.00831939	0.000203583	-0.003047	0.00345416	0.988152	-0.00490799	-0.00911495	-0.000701033	0.0172802	-0.00511157	-0.00918137	-0.00104177	0.00917918	FKBP5	5'UTR			TULP1 (-197,267), FKBP5 (+18,379)
cg14394265	chr4:187637871	4.81509	0.00832058	0.000243793	-0.00297839	0.00346598	0.982757	-0.00483922	-0.00900943	-0.000669011	0.0180277	-0.00508301	-0.00911726	-0.00104876	0.00891451	FAT1	5'UTR			MTNR1A (-161,151), FAT1 (+7,138)
cg03772589	chr17:5125677	4.81458	0.00832477	-0.000984746	-0.00417791	0.00220842	0.749326	0.00425571	0.000123062	0.00838836	0.0418254	0.00524046	0.00124254	0.00923838	0.00609384	SCIMP	Body			ZNF594 (-37,986), SCIMP (+12,478)
cg14328761	chr4:188858709	4.81374	0.00833172	-0.000164722	-0.00164907	0.00131963	0.963277	0.00219558	0.000274504	0.00411665	0.0202946	0.0023603	0.000501858	0.00421874	0.00827612					ZFP42 (-58,216)
cg17098931	chr7:17746902	4.81142	0.00835081	0.00137408	-0.00263188	0.00538004	0.699854	-0.00521883	-0.0104034	-3.42468e-05	0.0480793	-0.00659291	-0.0116085	-0.00157736	0.0059244					SNX13 (+233,215), AHR (+408,657)
cg00526628	chr12:126106447	4.81045	0.00835887	0.0021977	-0.00323529	0.0076307	0.608963	-0.0067767	-0.0138082	0.000254775	0.061715	-0.00897441	-0.0157766	-0.00217217	0.00570898	TMEM132B	TSS1500			TMEM132B (+295,286)
cg10848065	chr4:3814739	4.81009	0.00836181	0.00349614	-0.00116283	0.00815511	0.183216	-0.00399022	-0.0100199	0.00203951	0.266562	-0.00748635	-0.0133195	-0.00165321	0.00749255					ADRA2C (+46,615), OTOP1 (+413,877)
cg11796646	chr17:64216645	4.80965	0.00836552	-0.000654416	-0.00428333	0.0029745	0.905951	0.00519327	0.000496662	0.00988988	0.025936	0.00584769	0.0013042	0.0103912	0.00729174	APOH	Body			CEP112 (-28,659), APOH (+8,890)
cg12643226	chr1:115829262	4.80956	0.00836627	0.00107243	-0.001303	0.00344786	0.539309	-0.00285612	-0.00593045	0.000218204	0.0749944	-0.00392855	-0.00690264	-0.000954455	0.00563975	NGF	Body			TSPAN2 (-197,178), NGF (+51,595)
cg16901379	chr8:61894437	4.80883	0.00837225	0.00208927	-0.00137793	0.00555647	0.333723	-0.00361098	-0.0080983	0.000876328	0.142378	-0.00570026	-0.0100413	-0.00135924	0.00598701					CLVS1 (-306,077), CHD7 (+303,101)
cg00663163	chr19:56186569	4.80733	0.0083847	-8.0115e-05	-0.00100564	0.000845407	0.977491	0.00138252	0.000184695	0.00258035	0.0188068	0.00146264	0.000303862	0.00262141	0.0087675	EPN1	TSS1500	chr19:56186108-56186884	Island	EPN1 (-1,422)
cg24095540	chr5:115919710	4.8068	0.00838913	-0.00307227	-0.00897372	0.00282918	0.440332	0.00667802	-0.000959742	0.0143158	0.100512	0.00975029	0.00236154	0.017139	0.00569674					SEMA6A (-9,081)
cg19401408	chr10:101492528	4.80546	0.00840026	-0.00132841	-0.00259332	-6.35031e-05	0.0368989	0.000448958	-0.00118811	0.00208603	0.7959	0.00177737	0.000193675	0.00336107	0.0232736	COX15	TSS200	chr10:101491680-101492232	S_Shore	COX15 (-672), CUTC (+552)
cg17474422	chr1:36039866	4.80483	0.00840546	-0.000425255	-0.00397344	0.00312293	0.9573	-0.00569347	-0.0102856	-0.00110134	0.010324	-0.00526822	-0.00971063	-0.000825805	0.0151334	TFAP2E	Body	chr1:36038927-36040051	Island	TFAP2E (+896)
cg14419978	chr12:57453806	4.80384	0.00841367	0.000915202	-0.00138652	0.00321692	0.619233	-0.00288313	-0.00586205	9.57982e-05	0.0602934	-0.00379833	-0.00668014	-0.000916524	0.00576589	NEMP1	Body			MYO1A (-9,258), TMEM194A (+18,746)
cg18838207	chr2:190649256	4.80047	0.00844177	0.000311982	-0.000569995	0.00119396	0.684203	-0.00113914	-0.00228061	2.33036e-06	0.0506065	-0.00145112	-0.00255538	-0.000346866	0.00594141	PMS1	5'UTR	chr2:190648566-190649484	Island	ORMDL1 (-1,149), PMS1 (+150)
cg04909098	chr14:91037319	4.8	0.00844572	0.000527968	-0.00243081	0.00348675	0.90782	-0.00423362	-0.00806292	-0.000404314	0.0259638	-0.00476159	-0.00846605	-0.00105713	0.00738416	TTC7B	Body			CALM1 (+173,993), TTC7B (+245,442)
cg14841870	chr2:20618927	4.79971	0.00844814	-0.000310054	-0.00954294	0.00892283	0.996579	0.0140775	0.00212809	0.0260268	0.0159726	0.0143875	0.00282773	0.0259473	0.00997202					PUM2 (-91,784), RHOB (-27,908)
cg09724295	chr19:55897539	4.79946	0.00845027	-0.000632208	-0.00174187	0.000477454	0.374714	0.00119513	-0.000241016	0.00263127	0.124518	0.00182734	0.000438014	0.00321666	0.00588925	RPL28	5'UTR	chr19:55895262-55898164	Island	TMEM238 (-1,574), RPL28 (+240)
cg15666071	chr7:56160717	4.79811	0.00846155	-0.00298885	-0.0108616	0.00488393	0.645962	0.00998317	-0.000205916	0.0201723	0.0562803	0.012972	0.00311512	0.0228289	0.005855	PHKG1	TSS200			PHKG1 (-74)
cg22736383	chr4:8024970	4.7974	0.00846749	-0.00127188	-0.00522708	0.00268332	0.730711	0.00521623	9.73385e-05	0.0103351	0.0446385	0.00648811	0.00153611	0.0114401	0.00612166	ABLIM2	Body			AFAP1 (-83,318), ABLIM2 (+135,466)
cg05236440	chr7:134945256	4.79734	0.00846801	0.00182091	-0.00112615	0.00476797	0.315519	-0.0030107	-0.00682483	0.000803437	0.153168	-0.00483161	-0.00852139	-0.00114182	0.00615647					STRA8 (+28,526), CNOT4 (+249,619)
cg08906246	chr4:5167599	4.79719	0.0084692	-0.00776627	-0.0177131	0.00218057	0.15945	0.00807493	-0.00479844	0.0209483	0.304634	0.0158412	0.00338753	0.0282949	0.00815638	STK32B	Body			C4orf6 (-359,284), STK32B (+114,431)
cg11226336	chr1:5994346	4.79579	0.008481	0.0011114	-0.0016631	0.00388589	0.614824	-0.00346396	-0.00705476	0.000126841	0.0613953	-0.00457536	-0.00804909	-0.00110162	0.00580612	NPHP4	Body			NPHP4 (+58,185)
cg10112704	chr9:127651269	4.79573	0.00848145	0.00161454	-0.00095308	0.00418216	0.302858	-0.00258916	-0.00591222	0.000733897	0.160664	-0.0042037	-0.00741842	-0.000988982	0.006242	GOLGA1	Body			ARPC5L (+26,861), GOLGA1 (+52,109)
cg20781331	chr14:60562842	4.79232	0.00851016	-0.00269751	-0.00655455	0.00115953	0.228631	0.00355058	-0.00144127	0.00854242	0.217419	0.00624808	0.00141898	0.0110772	0.00692909	PCNXL4	5'UTR	chr14:60558340-60559176	S_Shelf	PCNXL4 (+4,214), DHRS7 (+73,732)
cg05674046	chr3:64211994	4.78883	0.00853954	0.00682186	-0.00356352	0.0172072	0.271766	-0.0101076	-0.0235485	0.00333338	0.181914	-0.0169294	-0.0299322	-0.00392668	0.00651558	PRICKLE2	TSS1500			PRICKLE2 (-864)
cg02702477	chr5:179499311	4.78717	0.00855363	-0.00120369	-0.00253339	0.000126009	0.0853629	0.000823568	-0.00089735	0.00254449	0.499798	0.00202726	0.000362444	0.00369207	0.0121005	RNF130	TSS1500	chr5:179498291-179499338	Island	RNF130 (-194)
cg04461800	chr2:179184481	4.78567	0.00856634	0.00445676	-0.000442063	0.00935558	0.0833058	-0.00299561	-0.00933575	0.00334453	0.508597	-0.00745237	-0.0135858	-0.00131893	0.0123323	OSBPL6	TSS1500			OSBPL6 (+125,274), PRKRA (+131,477)
cg06651508	chr2:121970600	4.78553	0.00856748	0.00104333	-0.00175582	0.00384248	0.656206	-0.00356104	-0.00718375	6.16758e-05	0.0552491	-0.00460437	-0.00810897	-0.00109977	0.00595556					TFCP2L1 (+72,183), GLI2 (+420,616)
cg10383510	chr15:91245363	4.78532	0.00856927	-0.00191663	-0.0053162	0.00148294	0.382391	0.00367528	-0.000724505	0.00807507	0.122582	0.00559191	0.00133557	0.00984826	0.00595658	CRTC3-AS1	Body			BLM (-15,195), CRTC3 (+172,064)
cg17526741	chr5:126366741	4.77995	0.00861493	-0.000989191	-0.00213304	0.000154656	0.105601	0.000781363	-0.000699024	0.00226175	0.430407	0.00177055	0.000338431	0.00320268	0.0105899	37681	TSS1500	chr5:126365623-126367250	Island	MARCH3 (-242)
cg13421935	chr4:153700886	4.77827	0.00862921	0.000115851	-0.000417772	0.000649473	0.866649	0.000874866	0.000184242	0.00156549	0.00847835	0.000759016	9.09078e-05	0.00142712	0.0212421	ARFIP1	TSS1500	chr4:153700539-153701491	Island	ARFIP1 (-203), TIGD4 (+30)
cg15970074	chr8:144908222	4.77785	0.00863283	0.000408523	-0.00293373	0.00375077	0.955627	0.00535199	0.00102639	0.00967759	0.0105161	0.00494347	0.000758893	0.00912804	0.0156167	PUF60	Body	chr8:144911055-144912075	N_Shelf	SCRIB (-10,674), PUF60 (+3,807)
cg03424584	chr13:26970326	4.77686	0.00864133	0.0081737	0.00194649	0.0144009	0.00601163	0.0037781	-0.00428126	0.0118375	0.513972	-0.0043956	-0.0121922	0.00340101	0.382395	CDK8	Body			WASF3 (-161,561), CDK8 (+142,051)
cg22328396	chr4:6116698	4.77678	0.00864195	-0.0032087	-0.00786479	0.0014474	0.238577	0.00433337	-0.00169262	0.0103594	0.210241	0.00754207	0.00171253	0.0133716	0.00693283	JAKMIP1	5'UTR	chr4:6114497-6114700	S_Shore	CRMP1 (-221,914), JAKMIP1 (+85,584)
cg13964099	chr1:44390376	4.77657	0.0086438	0.00184381	-0.00068678	0.00437439	0.201767	-0.00222511	-0.00550023	0.00105002	0.248307	-0.00406891	-0.00723726	-0.000900561	0.00744683	ST3GAL3	3'UTR			ARTN (-8,616), ST3GAL3 (+217,159)
cg15586654	chr6:32948458	4.77544	0.00865348	0.00164167	-0.00268799	0.00597134	0.646666	-0.00547564	-0.0110792	0.00012789	0.0571386	-0.00711732	-0.0125382	-0.00169647	0.00599446	BRD2	Body			BRD2 (+9,781), HLA-DOA (+28,931)
cg22534169	chr18:35627905	4.77514	0.00865605	-0.0020502	-0.00670312	0.00260272	0.555296	0.00561623	-0.000405666	0.0116381	0.073514	0.00766643	0.00184086	0.013492	0.00585664					CELF4 (-481,906)
cg11480354	chr6:169467510	4.77494	0.00865772	-0.00160137	-0.00490768	0.00170493	0.491479	0.00384722	-0.000431854	0.0081263	0.0882262	0.0054486	0.00130903	0.00958817	0.00584656					THBS2 (+186,629), SMOC2 (+625,680)
cg06941430	chr5:149380886	4.77333	0.00867154	-0.00046709	-0.00160194	0.000667763	0.598423	0.0014009	-6.7851e-05	0.00286964	0.0653078	0.00186799	0.000447124	0.00328885	0.00591573	HMGXB3	5'UTR	chr5:149379964-149380802	S_Shore	TIGD6 (-157), HMGXB3 (+606)
cg05892817	chr10:131638672	4.77284	0.00867571	0.000609815	-0.00237099	0.00359062	0.880648	-0.00419543	-0.00805325	-0.000337616	0.0291733	-0.00480525	-0.00853729	-0.00107321	0.00726354	EBF3	Body	chr10:131638564-131638840	Island	EBF3 (+123,433), MGMT (+373,225)
cg26703656	chrX:48934555	4.77255	0.00867826	0.000370515	-0.00384584	0.00458687	0.976811	-0.00627112	-0.011728	-0.000814244	0.0194499	-0.00664164	-0.0119206	-0.00136267	0.00903533	WDR45	Body	chrX:48937435-48937976	N_Shelf	PRAF2 (-2,826)
cg15831758	chr6:170415208	4.77233	0.00868013	-0.00512044	-0.012467	0.00222609	0.230925	0.00675742	-0.00275058	0.0162654	0.217943	0.0118779	0.00267984	0.0210759	0.00706015					DLL1 (+184,353), ERMARD (+263,488)
cg26556923	chr3:133748812	4.77211	0.00868203	-0.000855569	-0.00269502	0.000983883	0.519306	0.00217506	-0.000205596	0.00455571	0.0815757	0.00303062	0.000727588	0.00533366	0.00585987	SLCO2A1	1stExon	chr3:133748401-133748966	Island	SLCO2A1 (+108)
cg13382351	chr13:113887317	4.77035	0.00869714	-0.000220884	-0.00477024	0.00432847	0.992863	0.00687471	0.000986858	0.0127626	0.0171656	0.00709559	0.0013997	0.0127915	0.00989113	CUL4A	Body			LAMP1 (-64,239), CUL4A (+23,460)
cg24001138	chr9:33418352	4.76858	0.00871241	0.0021246	-8.77569e-05	0.00433696	0.0629342	-0.0011501	-0.00401337	0.00171317	0.61319	-0.0032747	-0.00604462	-0.000504778	0.0155218					AQP7 (-15,836), AQP3 (+29,257)
cg18776207	chr11:72292402	4.76848	0.00871327	-0.00250754	-0.0077583	0.00274323	0.501252	0.00614	-0.000655634	0.0129356	0.0861522	0.00864754	0.00207346	0.0152216	0.00588352	PDE2A	Body	chr11:72295167-72295875	N_Shelf	CLPB (-146,711), PDE2A (+93,095)
cg10446995	chr11:17265834	4.76813	0.00871623	-0.00125207	-0.00642417	0.00392003	0.837011	0.00712916	0.000435339	0.013823	0.0336401	0.00838123	0.00190564	0.0148568	0.00690614					PIK3C2A (-74,547), NUCB2 (-32,478)
cg01835725	chr3:52002500	4.76462	0.00874659	0.000772885	-0.00251777	0.00406355	0.845786	-0.00455216	-0.00881099	-0.00029333	0.0328379	-0.00532505	-0.00944503	-0.00120506	0.00699972	PCBP4	TSS1500			PCBP4 (-1,040)
cg13899433	chr3:100826882	4.76286	0.00876181	-0.00608847	-0.0159755	0.00379861	0.317953	0.0100625	-0.00273356	0.0228585	0.155329	0.0161509	0.00377208	0.0285298	0.00638206					ABI3BP (-114,524), IMPG2 (+212,522)
cg09764233	chr10:75003627	4.76179	0.00877108	-0.00159094	-0.00507919	0.0018973	0.532523	0.0041497	-0.000364845	0.00866425	0.0791515	0.00574065	0.00137328	0.010108	0.00592671	DNAJC9	Body	chr10:75006629-75007184	N_Shelf	ECD (-75,806), DNAJC9 (+4,993)
cg11551560	chr15:70528789	4.75938	0.00879206	0.000851741	-0.00352298	0.00522646	0.891259	0.00712268	0.00146084	0.0127845	0.00904305	0.00627094	0.000793688	0.0117482	0.0200219					TLE3 (-138,275), UACA (+527,143)
cg25098301	chr11:2550312	4.75867	0.00879818	0.00159419	-0.00291016	0.00609855	0.683922	-0.00578545	-0.0116151	4.41656e-05	0.0522818	-0.00737964	-0.0130192	-0.00174009	0.00619902	KCNQ1	Body	chr11:2554103-2554331	N_Shelf	KCNQ1 (+84,092), CDKN1C (+356,799)
cg07263063	chr11:72581193	4.75696	0.00881312	-0.00236322	-0.00648677	0.00176034	0.370393	0.00439427	-0.000942512	0.00973105	0.130033	0.00675749	0.0015947	0.0119203	0.00618333	FCHSD2	Body			ATG16L2 (+55,841), FCHSD2 (+272,113)
cg06850687	chr12:56587526	4.75659	0.00881629	-0.00264107	-0.00765499	0.00237285	0.431864	0.00559679	-0.000892315	0.0120859	0.106858	0.00823786	0.00196032	0.0145154	0.00602562			chr12:56583406-56583682	S_Shelf	SMARCC2 (-4,195)
cg12169927	chr7:124120882	4.75365	0.008842	-0.00186472	-0.00584349	0.00211404	0.514139	0.00467791	-0.000471475	0.0098273	0.083902	0.00654263	0.00156113	0.0115241	0.00597473					TMEM229A (-447,360), GPR37 (+284,799)
cg04984024	chr3:191274052	4.75334	0.00884471	0.00392586	-0.00292134	0.0107731	0.370073	-0.00729035	-0.0161521	0.00157142	0.130493	-0.0112162	-0.0197891	-0.00264336	0.00620893	LINCR-0002	Body			PYDC2 (+95,101), FGF12 (+852,786)
cg19129350	chr13:78472363	4.75313	0.00884652	0.00415243	-0.00184586	0.0101507	0.235506	-0.00553168	-0.0132948	0.00223141	0.216229	-0.0096841	-0.0171941	-0.00217411	0.0071591	EDNRB-AS1	Body			EDNRB (+21,540), SLAIN1 (+199,348)
cg10306664	chr5:150537622	4.75188	0.00885753	-0.00113934	-0.00266207	0.00038339	0.185021	0.00129133	-0.000679419	0.00326207	0.273509	0.00243067	0.000524174	0.00433716	0.00798096	ANXA6	TSS200	chr5:150537019-150537418	S_Shore	ANXA6 (-180)
cg14354676	chr2:133670347	4.75169	0.00885917	0.00137948	-0.00581557	0.00857452	0.89437	-0.0101697	-0.0194817	-0.000857787	0.028325	-0.0115492	-0.0205576	-0.00254086	0.00756918	NCKAP5	Body			LYPD1 (-242,570), NCKAP5 (+655,684)
cg23245497	chrX:111923245	4.75124	0.00886309	0.00161074	-0.00180564	0.00502711	0.510059	-0.00400566	-0.0084272	0.000415868	0.0850376	-0.0056164	-0.00989378	-0.00133902	0.00599016	LHFPL1	5'UTR			LHFPL1 (+37)
cg07673376	chr2:220429911	4.7508	0.00886697	0.00173234	-0.00122412	0.00468879	0.354164	0.00502285	0.00119655	0.00884915	0.00600533	0.00329051	-0.000411043	0.00699206	0.093101	OBSL1	Body	chr2:220428115-220428342	S_Shore	CHPF (-21,403), OBSL1 (+6,100)
cg24046864	chr14:54427219	4.75075	0.00886743	-0.000668303	-0.00434647	0.00300986	0.904597	0.00522492	0.000464573	0.00998527	0.0273434	0.00589323	0.00128808	0.0104984	0.00770315			chr14:54430154-54430670	N_Shelf	BMP4 (-3,691)
cg04703765	chr4:1217962	4.74993	0.00887457	0.00388199	-0.000896482	0.00866046	0.1372	-0.00361541	-0.00979979	0.00256897	0.355848	-0.0074974	-0.0134802	-0.00151464	0.00936976	CTBP1	Body	chr4:1218943-1219718	N_Shore	SPON2 (-51,302), CTBP1 (+24,963)
cg17291325	chr13:112546698	4.74925	0.00888054	-0.00829151	-0.0250787	0.0084957	0.477778	0.0192942	-0.00243212	0.0410205	0.0935434	0.0275857	0.00656772	0.0486037	0.00601611	LINC00354	TSS1500	chr13:112547458-112548130	N_Shore	SOX1 (-175,215), TEX29 (+573,684)
cg09277074	chr4:186661644	4.74883	0.00888428	-0.00307554	-0.00733746	0.00118638	0.207969	0.00376402	-0.00175183	0.00927987	0.245278	0.00683956	0.00150354	0.0121756	0.00758522	SORBS2	5'UTR			PDLIM3 (-204,983), SORBS2 (+216,162)
cg01995468	chr5:176544135	4.74656	0.00890422	-0.0014308	-0.00938297	0.00652137	0.906355	0.0113009	0.00100905	0.0215927	0.0272639	0.0127317	0.00277539	0.022688	0.00775764			chr5:176543900-176544228	Island	NSD1 (-16,791), FGFR4 (+30,249)
cg11544911	chr20:25115339	4.74626	0.00890686	0.00160491	-0.00189202	0.00510184	0.52833	-0.00414078	-0.00866657	0.000385003	0.0810054	-0.00574569	-0.0101239	-0.00136746	0.00602302					ENTPD6 (-61,017), VSX1 (-52,344)
cg08610201	chr19:1491082	4.74568	0.00891204	0.000416109	-0.00121573	0.00204795	0.820873	-0.00222686	-0.00433882	-0.000114908	0.0359487	-0.00264297	-0.00468607	-0.000599872	0.00694118	REEP6	TSS200	chr19:1490134-1491806	Island	PCSK4 (-676), REEP6 (-83)
cg04501874	chr17:43313992	4.7456	0.00891273	0.000467904	-0.00296903	0.00390484	0.945252	-0.0049884	-0.00943654	-0.000540257	0.0234022	-0.0054563	-0.00975942	-0.00115318	0.00840288	FMNL1	Body			FMNL1 (+14,837), SPATA32 (+25,487)
cg02677035	chr11:128592094	4.74446	0.00892278	-0.00106514	-0.00641953	0.00428924	0.886764	-0.00871319	-0.0156429	-0.00178345	0.00908648	-0.00764805	-0.0143519	-0.000944234	0.020574	FLI1	Body			FLI1 (+28,430), KCNJ1 (+120,335)
cg11817978	chr15:75494295	4.74317	0.00893418	-4.69974e-05	-0.00209328	0.00199929	0.998398	0.00311389	0.000465555	0.00576223	0.016228	0.00316089	0.000598894	0.00572288	0.0107867	C15orf39	1stExon	chr15:75493982-75495331	Island	GOLGA6C (-56,645), C15orf39 (+3,063)
cg21864304	chr3:11746722	4.74282	0.00893729	0.00148925	-0.0121334	0.0151118	0.964342	-0.0200083	-0.0376389	-0.00237765	0.0214139	-0.0214975	-0.0385533	-0.00444169	0.00888468	VGLL4	5'UTR	chr3:11746577-11746824	Island	VGLL4 (-61,325), TAMM41 (+141,671)
cg09614876	chr4:52861831	4.7427	0.00893836	-0.0022747	-0.011007	0.00645756	0.813846	0.0118742	0.00057275	0.0231756	0.0367903	0.0141489	0.0032159	0.0250819	0.00691311	LRRC66	Body			LRRC66 (+21,955), DCUN1D4 (+152,603)
cg13990265	chr5:110848376	4.74009	0.00896148	0.0001924	-0.000813349	0.00119815	0.894812	-0.00141997	-0.00272162	-0.000118307	0.0285491	-0.00161237	-0.00287159	-0.000353145	0.00766055	STARD4	TSS200	chr5:110847820-110848445	Island	STARD4 (-169)
cg00109923	chr7:6631520	4.73961	0.00896568	0.00192233	-0.00102862	0.00487327	0.277638	-0.00286465	-0.00668382	0.000954517	0.183494	-0.00478698	-0.00848163	-0.00109232	0.00683526	C7orf26	Body	chr7:6629328-6630235	S_Shore	ZNF853 (-23,728), ZDHHC4 (+14,385)
cg05238517	chr11:104034227	4.73923	0.00896909	-0.00274744	-0.00602046	0.000525574	0.120106	0.00233624	-0.00189975	0.00657224	0.398469	0.00508369	0.000985795	0.00918158	0.0102697	PDGFD	Body	chr11:104034536-104035058	N_Shore	PDGFD (+608)
cg12207768	chrX:17806183	4.73897	0.00897135	0.00292635	-0.00248904	0.00834174	0.413345	-0.00594875	-0.0129574	0.00105994	0.114594	-0.0088751	-0.0156553	-0.00209491	0.006179					SCML1 (+50,595), RAI2 (+73,274)
cg22716633	chr4:6449781	4.73846	0.00897589	0.00208224	-0.00277874	0.00694323	0.573475	-0.00589432	-0.0121855	0.000396854	0.0717886	-0.00797656	-0.0140626	-0.0018905	0.00610175	PPP2R2C	Body			MAN2B2 (-127,121), PPP2R2C (-66,185)
cg19733916	chr14:89730642	4.73772	0.00898249	-0.00281453	-0.00889219	0.00326313	0.522265	-0.0102796	-0.0181454	-0.00241379	0.00627871	-0.00746507	-0.0150744	0.0001443	0.055875	FOXN3	Body			FOXN3 (+354,832), TTC8 (+439,637)
cg10737978	chr10:133998621	4.73754	0.00898406	-0.00324245	-0.0136113	0.00712638	0.74326	0.0136491	0.000229561	0.0270686	0.0451539	0.0168915	0.00390952	0.0298735	0.00655715			chr10:133998912-134001500	N_Shore	DPYSL4 (-1,783)
cg26822321	chr7:39719041	4.73711	0.00898787	0.0057837	-0.00126931	0.0128367	0.132191	-0.0052377	-0.0143658	0.00389043	0.369505	-0.0110214	-0.0198519	-0.00219087	0.00972251	RALA	5'UTR			CDK13 (-270,595), RALA (+55,960)
cg05141871	chr11:67071492	4.73679	0.0089907	-0.00213184	-0.007681	0.00341731	0.639233	0.00695645	-0.000225364	0.0141383	0.0600248	0.00908829	0.00214062	0.016036	0.00621996	SSH3	Body	chr11:67070807-67071801	Island	SSH3 (+574)
cg14139814	chr7:83378795	4.73555	0.00900181	0.00199619	-0.00125377	0.00524616	0.319816	-0.00329741	-0.00750358	0.000908759	0.157107	-0.0052936	-0.00936264	-0.00122457	0.00656714			chr7:83378885-83379153	N_Shore	SEMA3E (-100,470), SEMA3A (+445,422)
cg22434053	chr3:160749026	4.73522	0.00900475	-4.5396e-05	-0.0024513	0.0023605	0.998919	0.00366368	0.000549919	0.00677744	0.0161368	0.00370907	0.000696832	0.00672132	0.0109768	PPM1L	Body			B3GALNT1 (+74,113), PPM1L (+275,031)
cg16987247	chr11:6426705	4.73517	0.00900519	0.00165872	-0.000530053	0.00384749	0.177187	-0.00182004	-0.00465279	0.00101271	0.287435	-0.00347876	-0.00621915	-0.000738363	0.00831331	APBB1	5'UTR			APBB1 (+13,595), SMPD1 (+15,045)
cg12687191	chr1:17545609	4.73507	0.00900607	-0.00131122	-0.011261	0.00863858	0.948609	0.0144534	0.00157619	0.0273306	0.023257	0.0157646	0.00330723	0.028222	0.00855962	PADI1	Body			PADI3 (-29,984), PADI1 (+13,989)
cg12248806	chr4:88530530	4.73469	0.0090094	-0.00398323	-0.00808969	0.000123227	0.0595541	0.00202932	-0.00328533	0.00734398	0.642707	0.00601256	0.000871175	0.0111539	0.0169513	DSPP	5'UTR			DSPP (+850)
cg00742573	chr12:25083327	4.73439	0.00901209	-1.77323e-05	-0.00303714	0.00300168	0.999895	0.00461968	0.000711908	0.00852746	0.015528	0.00463742	0.000857044	0.00841779	0.0113473	BCAT1	Body			LRMP (-122,119), BCAT1 (-27,319)
cg24176040	chr6:31129358	4.73363	0.00901889	0.00200013	-0.000961048	0.00496131	0.252317	-0.00278304	-0.00661545	0.00104937	0.203907	-0.00478317	-0.00849063	-0.00107571	0.00712426	TCF19	Body	chr6:31125894-31126561	S_Shelf	CCHCR1 (-3,793), TCF19 (+3,040)
cg02584807	chr16:68713334	4.73275	0.00902673	-0.0019322	-0.00529512	0.00143072	0.368533	0.00356355	-0.000788801	0.0079159	0.133013	0.00549575	0.0012853	0.0097062	0.00635582	CDH3	Body			CDH1 (-57,794), CDH3 (+34,596)
cg06928634	chr5:140566710	4.73235	0.00903036	-0.00278569	-0.00790463	0.00233324	0.408223	0.00559587	-0.00102915	0.0122209	0.116994	0.00838156	0.00197253	0.0147906	0.00623571	PCDHB9	TSS200	chr5:140568216-140569118	N_Shore	PCDHB10 (-5,232), PCDHB16 (+5,731)
cg14640841	chr6:22477832	4.73179	0.00903536	0.00519374	0.00109864	0.00928884	0.00838455	0.00445384	-0.00084611	0.00975378	0.119547	-0.000739904	-0.00586706	0.00438725	0.938697					PRL (-180,103)
cg20484658	chr6:33232750	4.73169	0.0090362	0.000109926	-0.00239038	0.00261023	0.994144	-0.0037695	-0.00700543	-0.000533564	0.0174879	-0.00387942	-0.00700986	-0.000748989	0.0103668	VPS52	Body			VPS52 (+6,921), RING1 (+56,479)
cg18281288	chr17:25813928	4.73002	0.00905119	-0.00208103	-0.00730791	0.00314585	0.618453	0.00647931	-0.000285409	0.013244	0.0638431	0.00856034	0.00201617	0.0151045	0.00622094	KSR1	5'UTR			LGALS9 (-142,896), KSR1 (+14,893)
cg13922745	chr1:53544584	4.72547	0.00909202	0.00430886	-0.00034825	0.00896598	0.0765792	-0.00266244	-0.00868976	0.00336489	0.553668	-0.0069713	-0.0128021	-0.00114048	0.0141437	PODN	Body	chr1:53544104-53544683	Island	PODN (+16,700), SLC1A7 (+63,665)
cg07026666	chr1:204050380	4.72356	0.00910919	-0.00238454	-0.00814767	0.00337859	0.595189	0.00705355	-0.000405199	0.0145123	0.0683652	0.00943809	0.00222252	0.0166537	0.00622423	SOX13	5'UTR			SOX13 (+7,649), ETNK2 (+70,751)
cg20145798	chr13:100192603	4.72355	0.00910932	0.00295075	-0.00145984	0.00736134	0.258951	-0.00417244	-0.0098807	0.00153583	0.199717	-0.00712319	-0.0126454	-0.00160102	0.00713598	TM9SF2	Body			CLYBL (-66,320), TM9SF2 (+38,933)
cg12630983	chr5:127872200	4.72207	0.00912262	0.000973484	-0.00151731	0.00346427	0.629331	-0.00310106	-0.00632468	0.000122568	0.0623476	-0.00407454	-0.00719307	-0.000956014	0.00629355	FBN2	Body	chr5:127871958-127872263	Island	FBN2 (+122,678), SLC12A2 (+452,743)
cg24546155	chr18:44786426	4.72134	0.00912926	0.00101818	-0.00921307	0.0112494	0.970359	-0.0150564	-0.0282979	-0.00181495	0.0211011	-0.0160746	-0.0288844	-0.00326484	0.00925377			chr18:44787406-44787838	N_Shore	SKOR2 (-10,873), SMAD2 (+671,086)
cg07739826	chr11:59378927	4.72014	0.00914004	-0.000913363	-0.00411076	0.00228403	0.78063	0.00427129	0.000133164	0.00840941	0.0412185	0.00518465	0.00118144	0.00918786	0.00686245	OSBP	Body	chr11:59382687-59382929	N_Shelf	OSBP (+4,690), OR4D9 (+96,542)
cg12834035	chr11:134243781	4.71846	0.00915525	0.00386607	-0.00116399	0.00889614	0.168699	-0.00409052	-0.0106005	0.00241948	0.303388	-0.0079566	-0.0142544	-0.00165884	0.00869201	GLB1L2	Body			B3GAT1 (+18,466), GLB1L2 (+42,014)
cg06441397	chr2:206583825	4.71784	0.00916091	-0.000867417	-0.00355249	0.00181766	0.728603	0.00350218	2.711e-05	0.00697725	0.0477383	0.00436959	0.00100782	0.00773137	0.00662495	NRP2	Body			NRP2 (+36,602), INO80D (+367,081)
cg02177087	chr16:19709989	4.71706	0.00916794	0.00189857	-0.00110663	0.00490377	0.299491	-0.00297629	-0.00686568	0.00091309	0.171315	-0.00487486	-0.00863744	-0.00111228	0.00683699	C16orf62	Body			KNOP1 (+19,567), C16orf62 (+143,253)
cg00868636	chr6:167511537	4.71705	0.00916803	0.00220492	-0.00121421	0.00562405	0.284803	-0.00333207	-0.00775717	0.00109302	0.1811	-0.00553699	-0.00981782	-0.00125617	0.00694999			chr6:167507434-167507730	S_Shelf	CCR6 (-24,720), FGFR1OP (+98,868)
cg02560388	chr2:11969958	4.71655	0.00917258	0.000354596	-0.00289618	0.00360537	0.964496	-0.00476122	-0.00896843	-0.00055401	0.0218715	-0.00511582	-0.00918586	-0.00104577	0.00911436					TRIB2 (-887,057), LPIN1 (+152,238)
cg17975498	chr1:11668347	4.71506	0.00918613	-0.00436177	-0.01218	0.00345647	0.390073	0.00840505	-0.00171346	0.0185236	0.125457	0.0127668	0.0029782	0.0225554	0.00640483	LOC101929181	TSS1500			FBXO2 (+46,392), PTCHD2 (+129,053)
cg18897455	chr5:16758252	4.71442	0.00919195	-0.00452581	-0.0102689	0.00121723	0.154109	0.00450699	-0.00292576	0.0119397	0.329161	0.0090328	0.00184238	0.0162232	0.0091623	MYO10	Body			FAM134B (-141,086), MYO10 (+178,120)
cg09906145	chr16:67562424	4.71337	0.00920146	-0.00356218	-0.00853843	0.00141408	0.213223	0.00439884	-0.00204152	0.0108392	0.244665	0.00796102	0.00173063	0.0141914	0.00781469	FAM65A	TSS1500	chr16:67562575-67563390	N_Shore	FAM65A (-1,206)
cg06625244	chr19:54175187	4.71077	0.00922522	-0.00178543	-0.00829158	0.00472071	0.795666	0.00874043	0.000320056	0.0171608	0.0397765	0.0105259	0.00238001	0.0186717	0.00701646	MIR1323	TSS200			DPRX (+39,878), NLRP12 (+152,410)
cg18760173	chr1:67896816	4.71014	0.009231	-0.000749652	-0.00165126	0.000151957	0.124962	0.000648971	-0.000517908	0.00181585	0.392352	0.00139862	0.000269787	0.00252746	0.0103867	SERBP1	TSS1500	chr1:67895135-67896826	Island	SERBP1 (-748)
cg22033936	chr7:155996484	4.70939	0.00923785	-0.00268311	-0.0110927	0.00572643	0.734289	0.0109854	0.000101571	0.0218691	0.0473047	0.0136685	0.00313952	0.0241974	0.00670601					SHH (-391,518), C7orf13 (+436,864)
cg12133754	chr8:134087221	4.70897	0.00924161	-0.000703508	-0.00179653	0.000389519	0.286178	0.0010652	-0.000349409	0.00247982	0.181095	0.00176871	0.000400218	0.00313721	0.00700189	TG	Body			WISP1 (-116,061), SLA (-14,619)
cg24269082	chr17:80889047	4.70854	0.00924559	0.000560873	-0.0022466	0.00336834	0.885852	-0.00393182	-0.00756529	-0.000298341	0.0301979	-0.00449269	-0.00800771	-0.000977674	0.00779324	TBCD	Body	chr17:80889046-80889404	Island	ZNF750 (-90,594), B3GNTL1 (+120,639)
cg06621900	chr2:240239815	4.70787	0.00925168	0.00248319	-0.000114857	0.00508124	0.0645777	-0.00133452	-0.00469696	0.00202792	0.620313	-0.00381771	-0.00707053	-0.000564897	0.0164673	HDAC4	Body			HDAC4 (+82,828), TWIST2 (+483,143)
cg16462036	chr2:202052644	4.70443	0.00928327	0.00014651	-0.00212317	0.00241619	0.987419	-0.00338362	-0.00632108	-0.000446162	0.0191021	-0.00353013	-0.00637182	-0.000688441	0.0101437	CASP10	Body			CASP8 (-70,115), CASP10 (+5,041)
cg20744788	chr10:1043407	4.70424	0.00928497	0.00428971	-0.000670141	0.00924956	0.10555	-0.00330655	-0.00972568	0.00311258	0.447941	-0.00759626	-0.0138061	-0.00138641	0.0116308	GTPBP4	Body			GTPBP4 (+9,070), IDI2 (+28,392)
cg00845152	chr1:65695479	4.70297	0.00929667	0.00283427	-0.00102138	0.00668993	0.196116	-0.00330135	-0.00829141	0.0016887	0.266744	-0.00613563	-0.010963	-0.00130826	0.00821717	AK4	3'UTR			DNAJC6 (-79,749), AK4 (+81,967)
cg16047262	chr8:37066395	4.70232	0.00930268	-8.18116e-05	-0.00834663	0.008183	0.999702	-0.0126741	-0.0233705	-0.0019776	0.0152396	-0.0125923	-0.02294	-0.00224452	0.0121695	MIR1268A	Body			ZNF703 (-486,874), KCNU1 (+424,504)
cg13475732	chr19:55972855	4.70173	0.00930814	-0.00554154	-0.0128692	0.00178608	0.178456	0.00606041	-0.00342312	0.0155439	0.291279	0.011602	0.00242761	0.0207763	0.00861508	ISOC2	5'UTR	chr19:55972697-55973442	Island	ISOC2 (+157)
cg05678155	chr3:114103339	4.70157	0.00930957	-0.0042372	-0.0131516	0.00467717	0.504483	0.0103405	-0.00119663	0.0218776	0.0895525	0.0145777	0.00341671	0.0257387	0.00631416	ZBTB20	TSS1500			ZBTB20 (-852)
cg12565799	chr12:31782559	4.70154	0.00930983	-0.000626937	-0.00651814	0.00526427	0.966178	0.0086243	0.000999796	0.0162488	0.0219518	0.00925124	0.00187531	0.0166272	0.00929608					DENND5B (-38,529), METTL20 (-30,063)
cg21641770	chr12:80372076	4.70133	0.00931174	0.00396503	-0.00279696	0.010727	0.353639	-0.00703648	-0.015788	0.00171501	0.142842	-0.0110015	-0.0194677	-0.00253534	0.00664107					OTOGL (-231,157), PPP1R12A (-43,099)
cg03024301	chr6:52440589	4.70102	0.00931466	0.001134	-0.00487112	0.00713912	0.897357	0.00970643	0.00193449	0.0174784	0.00966562	0.00857243	0.00105388	0.016091	0.0206679	TRAM2	Body	chr6:52441269-52441793	N_Shore	TRAM2 (+1,124), EFHC1 (+155,484)
cg19277406	chr2:7218396	4.69844	0.00933849	-0.00216503	-0.00466214	0.000332073	0.104398	0.00165312	-0.00157868	0.00488492	0.452947	0.00381816	0.000691722	0.00694459	0.011799	LOC101929452	TSS1500			RNF144A (+160,874)
cg27196467	chr4:21305490	4.69706	0.00935125	-0.00381972	-0.0176458	0.0100064	0.793216	0.018522	0.000628057	0.036416	0.0404911	0.0223417	0.00503117	0.0396523	0.00709782	KCNIP4	Body			PACRGL (+603,455), KCNIP4 (+644,932)
cg23872046	chr14:95794468	4.69409	0.00937872	0.000236855	-0.00564211	0.00611582	0.99508	0.00910242	0.00149376	0.0167111	0.0140719	0.00886556	0.00150497	0.0162262	0.0132902	LOC101929080	TSS1500			CLMN (-8,226), SYNE3 (+147,705)
cg01202600	chr5:133260191	4.6919	0.00939907	-0.00172079	-0.00584043	0.00239885	0.589315	0.00500434	-0.00032737	0.0103361	0.0711209	0.00672513	0.00156725	0.011883	0.0064241					FSTL4 (-311,937), C5orf15 (+44,287)
cg14660125	chr4:89378460	4.6916	0.0094019	6.20914e-05	-0.000652302	0.000776485	0.977309	0.00112235	0.000197769	0.00204693	0.0124323	0.00106026	0.000165822	0.0019547	0.0151859	HERC5	1stExon	chr4:89378223-89378948	Island	HERC5 (+193)
cg00539226	chr17:48498045	4.69002	0.00941658	-0.00376318	-0.00968388	0.00215753	0.295151	0.00580671	-0.00185598	0.0134694	0.17722	0.00956988	0.00215702	0.0169827	0.00707961					LRRC59 (-23,132), ACSF2 (-5,474)
cg26324010	chr2:112961805	4.68868	0.00942904	0.00362646	-0.00148056	0.00873347	0.218515	-0.00452855	-0.0111381	0.00208104	0.24253	-0.00815501	-0.0145491	-0.00176091	0.00795403					ZC3H8 (+50,883), FBLN7 (+65,844)
cg24252430	chr6:14229086	4.68796	0.00943579	-0.00191991	-0.00948243	0.0056426	0.822296	0.0102545	0.000467	0.0200421	0.0374716	0.0121745	0.00270601	0.0216429	0.00736064					CD83 (+111,215)
cg07078529	chr12:65551065	4.68674	0.00944719	-0.0012049	-0.00553306	0.00312326	0.790398	0.00578336	0.000181773	0.0113849	0.0411506	0.00698826	0.0015693	0.0124072	0.00715386					WIF1 (-35,720), LEMD3 (-12,286)
cg01079652	chr1:79118191	4.68604	0.00945373	0.00221466	-0.00227813	0.00670746	0.479177	-0.00511854	-0.0109332	0.000696115	0.0974445	-0.00733321	-0.0129583	-0.00170812	0.00643353	IFI44	Body			IFI44 (+2,676), ELTD1 (+354,212)
cg01271726	chr6:26323586	4.68561	0.00945772	0.00142136	-0.00710598	0.00994871	0.919074	-0.0121134	-0.0231496	-0.00107714	0.027342	-0.0135348	-0.0242112	-0.00285832	0.00841937					BTN3A2 (-41,873), HIST1H4H (-37,825)
cg19870743	chr1:2097158	4.6851	0.0094625	0.00104522	-0.00179979	0.00389023	0.66411	-0.00358481	-0.00726687	9.72537e-05	0.058335	-0.00463003	-0.00819204	-0.00106801	0.00662279	PRKCZ	Body			C1orf86 (+29,055), PRKCZ (+115,250)
cg17779512	chr14:35515530	4.6845	0.00946817	-0.00016024	-0.00205096	0.00173048	0.978413	0.00278883	0.000341823	0.00523584	0.0207343	0.00294907	0.000581842	0.0053163	0.00988739	FAM177A1	5'UTR	chr14:35515262-35515937	Island	SRP54 (+64,368), PPP2R3C (+75,989)
cg21212033	chr11:100641021	4.6827	0.00948503	0.00342756	-0.00251893	0.00937405	0.366191	-0.00623509	-0.0139311	0.00146097	0.138685	-0.00966265	-0.0171078	-0.0022175	0.00672296	ARHGAP42	Body			TMEM133 (-221,790), ARHGAP42 (+82,615)
cg08180822	chr1:21113196	4.68078	0.00950309	-0.000555688	-0.00131868	0.000207301	0.202035	0.000656947	-0.000330528	0.00164442	0.262851	0.00121264	0.000257355	0.00216792	0.00831542	HP1BP3	TSS200	chr1:21112708-21114121	Island	HP1BP3 (-16)
cg10347948	chr7:22241845	4.68024	0.00950815	0.000301175	-0.00267008	0.00327243	0.969266	-0.0043491	-0.00819456	-0.000503645	0.0219748	-0.00465028	-0.00837036	-0.000930192	0.00958577	RAPGEF5	Body			CDCA7L (-256,144), RAPGEF5 (+154,688)
cg09085085	chr20:34022108	4.67911	0.00951882	-0.00213507	-0.00613095	0.00186082	0.421536	0.00437301	-0.000798528	0.00954456	0.116445	0.00650808	0.00150514	0.011511	0.0065719	GDF5	Body	chr20:34022007-34022502	Island	GDF5OS (+1,282), GDF5 (+20,460)
cg12559578	chr17:47289036	4.67563	0.00955161	0.000272318	-0.00361256	0.00415719	0.985181	-0.00576009	-0.010788	-0.000732212	0.0199247	-0.00603241	-0.0108964	-0.00116845	0.0102946	GNGT2	TSS1500			GNGT2 (-2,275), ABI3 (+1,448)
cg15254064	chr11:70798335	4.67534	0.00955435	0.00178017	-0.00152209	0.00508243	0.415097	-0.00359469	-0.00786854	0.000679157	0.119108	-0.00537486	-0.00950937	-0.00124035	0.00661438	SHANK2	Body			SHANK2 (+60,037), CTTN (+553,689)
cg08590069	chr8:101118899	4.67263	0.00957997	-0.00730298	-0.0214048	0.00679883	0.444098	0.0156646	-0.0025862	0.0339154	0.109178	0.0229676	0.0053118	0.0406234	0.00657184	RGS22	TSS1500	chr8:101117922-101118693	S_Shore	RGS22 (-556)
cg11868078	chrX:39022915	4.67202	0.00958575	-0.00244708	-0.0102906	0.00539647	0.74428	0.0102437	9.247e-05	0.020395	0.0473677	0.0126908	0.00287051	0.0225111	0.0070097			chrX:39021662-39022131	S_Shore	MID1IP1 (+359,930), BCOR (+933,741)
cg03856157	chr10:119998411	4.6717	0.00958887	0.00252581	-0.0116334	0.0166851	0.907875	-0.0199637	-0.0382888	-0.00163851	0.0288207	-0.0224895	-0.0402172	-0.00476176	0.00836455					RAB11FIP2 (-192,298), PRLHR (+356,749)
cg19037893	chr10:85997517	4.67147	0.00959104	0.00817573	-0.00112534	0.0174768	0.0980957	-0.00592309	-0.0179607	0.00611452	0.480443	-0.0140988	-0.025744	-0.00245366	0.0127174	LRIT1	Body	chr10:85997109-85997427	S_Shore	LRIT2 (-12,236), LRIT1 (+3,700)
cg20015729	chr3:23430728	4.6708	0.00959735	-0.00188413	-0.00847021	0.00470194	0.780063	0.0087417	0.000217885	0.0172655	0.0429089	0.0106258	0.00237992	0.0188718	0.00720647	UBE2E2	Body			UBE2E1 (-416,666), UBE2E2 (+185,945)
cg17957172	chr19:1269316	4.67042	0.00960101	0.000311446	-0.000708405	0.0013313	0.753529	-0.00133731	-0.00265722	-1.73991e-05	0.0462291	-0.00164875	-0.00292563	-0.000371878	0.00706596	CIRBP	1stExon	chr19:1265854-1269943	Island	C19orf24 (-5,710), CIRBP (+9,933)
cg10497335	chr16:68650520	4.67024	0.00960271	0.000828387	-0.00230173	0.00395851	0.808476	-0.00420843	-0.00825949	-0.000157378	0.0395726	-0.00503682	-0.0089558	-0.00111784	0.00739129					CDH3 (-28,219), ZFP90 (+77,405)
cg17364743	chr2:118572626	4.66975	0.00960731	-0.00101674	-0.0021765	0.000143028	0.0992984	0.00074251	-0.000758477	0.0022435	0.476692	0.00175925	0.000307195	0.0032113	0.0126404	DDX18	Body	chr2:118572112-118572627	Island	DDX18 (+401)
cg08060353	chr15:77889974	4.66891	0.00961534	0.000119363	-0.00390221	0.00414094	0.997327	0.00618784	0.000983045	0.0113926	0.0148229	0.00606847	0.00103337	0.0111036	0.0132182					LINGO1 (+34,858), HMG20A (+176,959)
cg04897041	chr16:1536462	4.66854	0.00961887	-0.00185104	-0.00391803	0.000215959	0.0899155	0.00125887	-0.00141628	0.00393401	0.511362	0.0031099	0.000521976	0.00569783	0.0135514	C16orf38	Body	chr16:1535925-1536576	Island	CLCN7 (-10,882), PTX4 (+2,006)
cg16892693	chr14:32944773	4.66734	0.00963033	0.00317784	-0.00218738	0.00854306	0.346278	-0.00551322	-0.012457	0.00143054	0.149854	-0.00869106	-0.0154084	-0.00197368	0.00693028	AKAP6	Body			NPAS3 (-463,750), AKAP6 (+146,295)
cg21961946	chr17:33179827	4.66667	0.00963665	-0.000952622	-0.00695843	0.00505318	0.926425	0.00854673	0.000773905	0.0163195	0.026997	0.00949935	0.00197994	0.0170188	0.00869782					CCT6B (+108,701), TMEM132E (+272,060)
cg14067066	chr6:29717475	4.66626	0.00964059	-0.00260881	-0.00906808	0.00385046	0.609893	0.00790209	-0.000457611	0.0162618	0.0685243	0.0105109	0.00242375	0.0185981	0.00662925	LOC285830	TSS1500	chr6:29716468-29717158	S_Shore	HLA-G (-77,281), HLA-F (+26,291)
cg09638421	chr1:210318265	4.66342	0.00966776	0.00492127	-0.00186962	0.0117122	0.205238	-0.00585684	-0.0146457	0.00293206	0.261687	-0.0107781	-0.0192805	-0.00227575	0.00842312	SYT14	Body			SERTAD4 (-87,879), SYT14 (+206,728)
cg04637007	chr6:31856010	4.66322	0.00966962	0.0016222	-0.000886513	0.00413092	0.282879	-0.0024142	-0.00566103	0.000832623	0.188911	-0.0040364	-0.00717737	-0.000895435	0.00739987	EHMT2	Body	chr6:31856896-31857104	N_Shore	SLC44A4 (-9,233), EHMT2 (+9,451)
cg27228042	chr4:152450207	4.6626	0.00967552	0.00361522	-0.00555818	0.0127886	0.624471	-0.0113003	-0.0231727	0.00057208	0.0660454	-0.0149155	-0.0264008	-0.00343021	0.00668169	FAM160A1	5'UTR			PET112 (+231,968), PRSS48 (+251,885)
cg22032947	chr1:120624327	4.66256	0.00967595	-0.000123652	-0.00514185	0.00489455	0.998157	0.00756579	0.00107114	0.0140604	0.0174832	0.00768944	0.00140653	0.0139723	0.0115804					FAM72B (-214,678), NOTCH2 (-12,088)
cg24318719	chr5:141564675	4.66154	0.00968568	-0.00346694	-0.0117695	0.00483563	0.589508	0.0100432	-0.000702097	0.0207886	0.0726941	0.0135102	0.00311517	0.0239052	0.00663045					NDFIP1 (+76,606), SPRY4 (+139,891)
cg08621403	chr21:37924139	4.66037	0.00969697	0.000498699	-0.00381159	0.00480899	0.960147	0.00680707	0.00122862	0.0123855	0.011884	0.00630837	0.00091179	0.011705	0.017008	CLDN14	5'UTR			SIM2 (-147,295), CLDN14 (-71,752)
cg05340803	chr21:41554681	4.65862	0.00971371	0.00438124	-0.00441665	0.0131791	0.471996	-0.00993472	-0.0213211	0.00145166	0.101473	-0.014316	-0.0253311	-0.0033008	0.0066314	DSCAM	Body	chr21:41554618-41554959	Island	PCP4 (+315,439), DSCAM (+664,384)
cg18987833	chr3:11746765	4.6584	0.00971588	0.00035923	-0.00896477	0.00968323	0.9955	-0.0139758	-0.0260431	-0.00190851	0.0183081	-0.014335	-0.0260089	-0.00266116	0.011246	VGLL4	5'UTR	chr3:11746577-11746824	Island	VGLL4 (-61,368), TAMM41 (+141,628)
cg19315854	chr11:45704204	4.65667	0.00973255	0.000599039	-0.00339294	0.00459102	0.933885	-0.00569802	-0.0108645	-0.000531528	0.0264237	-0.00629706	-0.0112951	-0.00129901	0.00891859					SLC35C1 (-121,753), CHST1 (-17,033)
cg08199698	chr2:238105608	4.65653	0.00973385	0.00468066	-0.00350715	0.0128685	0.372235	-0.00859003	-0.0191868	0.00200677	0.138378	-0.0132707	-0.023522	-0.00301937	0.00689293					COPS8 (+111,654), COL6A3 (+217,410)
cg09297185	chr20:55774087	4.65624	0.00973664	0.00335807	-0.00200394	0.00872009	0.305769	-0.00528511	-0.0122247	0.00165451	0.174192	-0.00864318	-0.0153565	-0.00192981	0.00726938	BMP7	Body			BMP7 (+67,597), TFAP2C (+569,730)
cg22889887	chr11:113433931	4.65551	0.00974372	0.00347504	-0.0047508	0.0117009	0.582248	-0.0099036	-0.0205496	0.000742431	0.074484	-0.0133786	-0.0236776	-0.0030797	0.00666304					DRD2 (-87,821), TMPRSS5 (+143,164)
cg07286689	chr7:23489930	4.65523	0.00974636	-0.0016442	-0.00946119	0.0061728	0.874288	0.0108178	0.000700902	0.0209347	0.0327543	0.012462	0.00267494	0.0222491	0.00807797	IGF2BP3	Body			IGF2BP3 (+20,156), MALSU1 (+151,112)
cg17567393	chr1:20026451	4.65506	0.00974803	0.00181135	-0.00133942	0.00496212	0.368111	-0.00329323	-0.00737101	0.000784556	0.140412	-0.00510458	-0.00904941	-0.00115974	0.00692131	TMCO4	Body			HTR6 (+34,672), TMCO4 (+99,959)
cg00245789	chr10:105128183	4.65486	0.00974995	-0.000311507	-0.00129791	0.0006749	0.738901	0.00128223	5.60547e-06	0.00255886	0.0487162	0.00159374	0.000358734	0.00282874	0.00710685	TAF5	1stExon	chr10:105128002-105128463	Island	TAF5 (+460)
cg13417951	chr2:29334875	4.65436	0.00975474	0.00105964	-0.00363496	0.00575423	0.856679	-0.00644174	-0.0125176	-0.000365915	0.034669	-0.00750138	-0.0133791	-0.00162364	0.0079046			chr2:29337983-29338909	N_Shelf	CLIP4 (-3,417)
cg12289211	chr11:7626187	4.65279	0.00976993	0.00148098	-0.0022461	0.00520806	0.619619	-0.00457369	-0.00939734	0.000249966	0.067411	-0.00605467	-0.0107211	-0.00138828	0.00674021	PPFIBP2	TSS1500			CYB5R2 (+69,252), PPFIBP2 (+91,187)
cg18163973	chr3:182833979	4.65221	0.00977559	-0.000346762	-0.00203261	0.00133909	0.879432	0.00233799	0.000156138	0.00451985	0.0322864	0.00268475	0.000574035	0.00479548	0.00815935					MCCC1 (-16,605), LAMP3 (+46,720)
cg26649321	chr16:85678396	4.65046	0.00979255	0.00133123	-0.00131673	0.0039792	0.465276	-0.0029732	-0.00640024	0.000453847	0.104101	-0.00430443	-0.00761974	-0.000989116	0.00669751	KIAA0182	5'UTR	chr16:85676291-85676592	S_Shore	GSE1 (+31,575), GINS2 (+44,209)
cg04777091	chr4:6050440	4.64863	0.00981022	0.00364811	-0.00463946	0.0119357	0.555941	-0.00982615	-0.0205521	0.000899772	0.0804871	-0.0134743	-0.0238505	-0.00309803	0.00668628	JAKMIP1	Body			CRMP1 (-155,656), JAKMIP1 (+151,842)
cg22061556	chr6:92147212	4.64862	0.00981036	0.00298028	-0.000488988	0.00644955	0.108757	-0.00230301	-0.006793	0.00218699	0.45099	-0.00528329	-0.0096269	-0.000939682	0.0122191					MAP3K7 (-850,449)
cg16060635	chr1:12588654	4.64593	0.00983651	1.81354e-05	-0.00271825	0.00275452	0.999867	0.00416621	0.000624723	0.00770769	0.01616	0.00414807	0.000722049	0.00757409	0.0127127					DHRS3 (+89,083), VPS13D (+298,531)
cg00983355	chr8:107985723	4.64526	0.00984299	0.00345541	-0.00308895	0.00999977	0.43015	-0.00716697	-0.0156368	0.00130286	0.116103	-0.0106224	-0.0188161	-0.00242868	0.00679625					ABRA (-203,251), ANGPT1 (+524,515)
cg07442409	chr14:60973773	4.64437	0.00985171	-0.00103023	-0.00443793	0.00237747	0.757788	0.00446224	5.19393e-05	0.00887255	0.0466193	0.00549247	0.00122595	0.00975899	0.00727566			chr14:60973772-60974123	Island	SIX6 (-1,896)
cg05548945	chr3:188550738	4.64414	0.00985396	0.00126515	-0.00212176	0.00465207	0.655006	-0.00422522	-0.00860863	0.000158179	0.0616631	-0.00549038	-0.00973087	-0.00124988	0.00688178	LPP	Body			TPRG1 (-339,025), LPP (+620,018)
cg08592304	chr15:35060564	4.64407	0.00985459	-0.00814509	-0.0189161	0.00262591	0.178495	0.00878471	-0.00515531	0.0227247	0.301292	0.0169298	0.00344426	0.0304153	0.00921775	LOC101928174	Body			GJD2 (-13,399), ACTC1 (+27,776)

## Sheet: Sup T2
Supplementary Table 2: The 1000 most significant differentially methylated positions (DMPs) that were associated with CSF t-tau assay Z-score. Probe information is provided corresponding to chromosomal location (hg19/GRCh37 genomic annotation), Illumina (UCSC) gene annotation, the UCSC gene group, CpG island name, relation to the CpG island (if relevant) and the genes with a transcription start s…
CpG ID	Position	(a) Association			(b) Association controlling for disease status			Illumina Annotation	UCSC Gene Group	UCSC CpG Island Name	Relation to UCSC CpG Island	Genes with TSS within 5Kb upstream or 1Kb downstream GREAT annotation (distance to TSS)
		Estimate	Effect Size (% methylation)	P Value	Estimate	Effect Size (% methylation)	P Value
cg04770238	chr17:76596622	-0.00288644	-2.20235	5.52211e-07	-0.00269746	-2.05816	9.75043e-06					DNAH17 (-23,147), CYTH1 (+181,754)
cg01036050	chr6:157472067	0.00156679	1.19546	7.79838e-07	0.00144996	1.10632	1.54123e-05	ARID1B	Body			TMEM242 (+272,566), ARID1B (+373,005)
cg09243147	chr3:101399998	-0.00224211	-1.71073	1.10188e-06	-0.00247015	-1.88473	3.9144e-07	RPL24	Body	chr3:101394976-101396096	S_Shelf	ZBTB11 (-3,660)
cg24134897	chr11:859670	-0.0120221	-9.1729	1.32044e-06	-0.0127981	-9.76494	1.19912e-06	TSPAN4	5'UTR	chr11:858575-858932	S_Shore	TSPAN4 (+15,225), CHID1 (+45,253)
cg22720051	chr15:76024323	0.00226528	1.72841	1.38227e-06	0.00249907	1.90679	4.96e-07	DNM1P35	ExonBnd			UBE2Q2 (-111,303), CSPG4 (-19,135)
cg04496996	chr6:139363897	-0.00280136	-2.13744	1.79516e-06	-0.00267164	-2.03846	1.70141e-05	C6orf115	Body			HECA (-92,352), REPS1 (-54,500)
cg14294793	chr11:79150593	-0.00291492	-2.22409	2.6406e-06	-0.00281075	-2.1446	1.84408e-05	ODZ4	5'UTR	chr11:79148358-79152200	Island	NARS2 (-864,685), TENM4 (+1,102)
cg06900571	chr8:141248582	0.00445363	3.39812	4.50209e-06	0.00435882	3.32578	2.27239e-05	TRAPPC9	Body			TRAPPC9 (+220,096), C8orf17 (+305,167)
cg23607608	chr22:37551679	0.00298963	2.28109	4.88251e-06	0.00313152	2.38935	5.56048e-06					IL2RB (-5,650), C1QTNF6 (+32,650)
cg19029712	chr10:6779218	-0.00501798	-3.82872	6.5168e-06	-0.00453211	-3.458	0.000116738					PRKCQ (-156,956), SFMBT2 (+672,085)
cg22847846	chr10:43600157	-0.00369722	-2.82098	8.19796e-06	-0.00383078	-2.92288	1.31258e-05	RET	Body	chr10:43600146-43601165	Island	CSGALNACT2 (-33,777), RET (+27,683)
cg02715629	chr8:124193817	-0.00273875	-2.08966	9.31077e-06	-0.00250314	-1.9099	0.000128619	FAM83A	TSS1500			FAM83A (+2,531), ZHX1 (+92,918)
cg12320306	chr11:10326923	0.00101149	0.771768	9.50841e-06	0.000844653	0.64447	0.000454056	ADM	5'UTR	chr11:10327013-10329831	N_Shore	ADM (+293)
cg11516527	chr4:3401759	0.00440678	3.36237	9.68548e-06	0.00419105	3.19777	7.04839e-05	RGS12	Body			HGFAC (-41,855), RGS12 (+85,886)
cg03570006	chr16:84476154	0.00343571	2.62145	1.00904e-05	0.00316618	2.41579	0.000119009	ATP2C2	Body			TLDC1 (+62,210), ATP2C2 (+74,022)
cg17407476	chr2:55320703	-0.00429767	-3.27912	1.06662e-05	-0.0040779	-3.11143	7.78204e-05					RTN4 (-43,024), CLHC1 (+138,746)
cg14296480	chr8:48945542	0.00198187	1.51217	1.07501e-05	0.00216059	1.64853	5.96165e-06	UBE2V2	Body			UBE2V2 (+24,583), EFCAB1 (+702,249)
cg15175031	chr3:188427004	0.00356491	2.72002	1.3057e-05	0.00354421	2.70423	4.10241e-05	LPP	Body			TPRG1 (-462,759), LPP (+496,284)
cg14585852	chr14:74254099	0.00149072	1.13742	1.40613e-05	0.00145852	1.11285	6.06003e-05	C14orf43	TSS1500	chr14:74253387-74254188	Island	PTGR2 (-64,450), ELMSAN1 (-27,099)
cg13019513	chr7:96339249	-0.00130031	-0.992139	1.47517e-05	-0.00138819	-1.05919	1.29287e-05	SHFM1	TSS200	chr7:96338816-96339277	Island	SLC25A13 (-387,791), DLX6 (-295,611)
cg14486857	chr11:977048	-0.00439934	-3.3567	1.47868e-05	-0.00505272	-3.85523	2.63974e-06	AP2A2	Body	chr11:976949-977193	Island	AP2A2 (+51,168), MUC6 (+59,658)
cg16187659	chr11:308167	-0.00470719	-3.59159	1.57535e-05	-0.00444209	-3.38931	0.000117466	IFITM2	5'UTR	chr11:310728-311419	N_Shelf	IFITM2 (+5)
cg12388838	chr5:4941467	-0.0019663	-1.50029	1.58714e-05	-0.00183479	-1.39995	0.00014131					ADAMTS16 (-198,976)
cg13254221	chr8:644861	0.00250198	1.90901	1.72147e-05	0.00209232	1.59644	0.000653531	ERICH1	Body			DLGAP2 (-804,671), TDRP (-149,081)
cg17895236	chr17:8924740	0.00127353	0.9717	1.84873e-05	0.00128771	0.982522	4.33975e-05	NTN1	TSS200	chr17:8924167-8926920	Island	NTN1 (-119)
cg14318489	chr14:100759310	0.000829899	0.633213	1.87916e-05	0.000779365	0.594656	0.000147863	SLC25A29	Body	chr14:100758608-100759439	Island	SLC25A29 (+13,560), YY1 (+53,989)
cg03162410	chr19:14671422	-0.00248204	-1.89379	1.89717e-05	-0.00256307	-1.95562	3.11364e-05	TECR	Body			NDUFB7 (+11,452), TECR (+31,051)
cg09259843	chr2:25452362	-0.00343519	-2.62105	2.1856e-05	-0.00327053	-2.49541	0.000135583					POMC (-60,591), DNMT3A (+113,097)
cg11360546	chr7:1094263	-0.00525078	-4.00635	2.32408e-05	-0.00541472	-4.13143	3.79972e-05	C7orf50	Body	chr7:1097405-1097953	N_Shelf	GPR146 (-658)
cg08123444	chr2:9833101	-0.00845933	-6.45447	2.36979e-05	-0.00887055	-6.76823	2.92433e-05					TAF1B (-150,382), YWHAQ (-62,357)
cg02486796	chr8:18420028	-0.00243535	-1.85818	3.04671e-05	-0.00256224	-1.95499	3.48601e-05	PSD3	Body			NAT2 (+171,274), PSD3 (+451,168)
cg25941682	chr15:85568604	-0.00374023	-2.8538	3.11178e-05	-0.00380641	-2.90429	6.35691e-05	PDE8A	Body			AKAP13 (-355,356), PDE8A (+44,934)
cg02402091	chr10:114135092	-0.00482681	-3.68286	3.1449e-05	-0.00468621	-3.57558	0.000135889	ACSL5	TSS1500			ACSL5 (-864)
cg15699057	chr10:12186533	0.00374519	2.85758	3.18245e-05	0.00374308	2.85597	8.1293e-05	SEC61A2	Body			CDC123 (-51,432), SEC61A2 (+14,836)
cg06648759	chr13:40892751	-0.00437923	-3.34135	3.1919e-05	-0.00424181	-3.2365	0.000143628					FOXO1 (+347,983), COG6 (+662,938)
cg22631092	chr15:101660832	-0.00301632	-2.30145	3.62293e-05	-0.00293085	-2.23624	0.000143861					CHSY1 (+131,305), LRRK1 (+201,413)
cg04911669	chr6:73697178	0.00413904	3.15809	4.38644e-05	0.00442475	3.37608	3.49959e-05	KCNQ5	Body			KHDC1 (+322,760), KCNQ5 (+365,659)
cg13559478	chr7:148959298	0.000726321	0.554183	4.66775e-05	0.000771521	0.58867	4.52932e-05	ZNF783	Body	chr7:148958858-148959891	Island	ZNF783 (+37)
cg22471156	chr7:6473557	-0.00221218	-1.68789	4.80473e-05	-0.00226091	-1.72507	8.93565e-05	DAGLB	Body			DAGLB (+14,086), RAC1 (+59,388)
cg01309744	chr7:155167401	0.00206667	1.57687	4.92586e-05	0.0019511	1.48869	0.000279117			chr7:155164557-155167854	Island	EN2 (-83,423), INSIG1 (+77,916)
cg13334269	chr5:150825801	-0.00347791	-2.65365	5.01716e-05	-0.00375748	-2.86695	3.61005e-05	SLC36A1	TSS1500	chr5:150827102-150827500	N_Shore	SLC36A1 (-1,356)
cg10691109	chr7:106758983	-0.00418445	-3.19274	5.11013e-05	-0.00455957	-3.47895	3.1558e-05	PRKAR2B	Body			HBP1 (-50,477), PRKAR2B (+73,890)
cg08403419	chr1:155911238	-0.00293886	-2.24235	5.3375e-05	-0.00292814	-2.23417	0.000145266	RXFP4	TSS1500			RXFP4 (-242)
cg02608914	chr2:171784720	0.00294729	2.24878	5.37819e-05	0.00331333	2.52807	1.80302e-05	GORASP2	TSS1500	chr2:171785474-171786399	N_Shore	GORASP2 (-316)
ch.17.1131311F	chr17:41573041	-0.00132472	-1.01076	5.40088e-05	-0.0012524	-0.955583	0.000313018	DHX8	Body			DHX8 (+11,708), ETV4 (+50,759)
cg24585377	chr1:26857774	-0.00251721	-1.92063	5.42922e-05	-0.00248043	-1.89257	0.000175429	RPS6KA1	Body	chr1:26856191-26856684	S_Shore	RPS6KA1 (-14,569), HMGN2 (+58,765)
cg00074184	chr1:116519323	0.000985101	0.751632	5.51931e-05	0.000898028	0.685195	0.000495583	SLC22A15	1stExon	chr1:116518757-116519537	Island	SLC22A15 (+205)
cg08810664	chr4:183673157	0.00276613	2.11055	5.52499e-05	0.00300925	2.29605	3.3063e-05	ODZ3	Body			DCTD (+165,375), TENM3 (+508,576)
cg24762501	chr19:51530751	0.00927464	7.07655	5.81065e-05	0.00803912	6.13385	0.000977016	KLK11	5'UTR			KLK11 (+208)
cg16185996	chr4:1008614	-0.00381902	-2.91391	5.85713e-05	-0.00394114	-3.00709	9.20325e-05	FGFRL1	Body	chr4:1007037-1007288	S_Shore	FGFRL1 (+4,848), RNF212 (+98,700)
cg18976869	chr4:146102046	0.00108215	0.825677	5.96035e-05	0.00115315	0.879855	5.49367e-05	OTUD4	TSS1500	chr4:146100754-146102055	Island	OTUD4 (-1,215)
cg05320089	chr13:111553037	-0.00384155	-2.9311	6.0985e-05	-0.00352426	-2.68901	0.000512579	ANKRD10	Body			ANKRD10 (+14,379), ING1 (+185,709)
cg14897025	chr21:38642597	0.00187793	1.43286	6.1941e-05	0.00198362	1.5135	6.3108e-05			chr21:38639235-38640491	S_Shelf	DSCR3 (-2,765)
cg04011925	chr8:106671637	-0.00256893	-1.96009	6.48525e-05	-0.00263746	-2.01238	0.000109267	ZFPM2	Body			OXR1 (-788,515), ZFPM2 (+340,718)
cg15387143	chr3:45708477	-0.00369691	-2.82074	6.76367e-05	-0.00394764	-3.01205	5.93621e-05	LIMD1	Body			SACM1L (-22,277), LIMD1 (+72,127)
cg14102731	chr4:9534062	0.0026794	2.04438	6.87109e-05	0.00217409	1.65883	0.00211321			chr4:9533766-9534520	Island	DRD5 (-249,196), DEFB131 (+87,803)
cg12967050	chr19:36233297	-0.0017526	-1.33724	6.90195e-05	-0.00157906	-1.20482	0.000679165	TMEM149	1stExon	chr19:36231186-36232219	S_Shore	ENSG00000188223 (-3,282), PSENEN (-2,718), IGFLR1 (+51)
cg21171467	chr7:80503000	-0.00314098	-2.39657	7.00684e-05	-0.00347486	-2.65132	3.34878e-05	SEMA3C	Body			GNAT3 (-361,665), SEMA3C (+45,667)
cg09857122	chr3:3858451	0.00294396	2.24624	7.10284e-05	0.00331783	2.53151	2.38481e-05	LRRN1	5'UTR			SETMAR (-486,537), LRRN1 (+17,331)
cg18335796	chr8:91094472	0.00535384	4.08498	7.10548e-05	0.00499961	3.8147	0.000447455	CALB1	Body			CALB1 (+635)
cg24077588	chr7:2169152	-0.00239064	-1.82406	7.15044e-05	-0.00226101	-1.72515	0.000388113	MAD1L1	Body			MAD1L1 (+103,726), ELFN1 (+441,398)
cg20337860	chr16:2134631	0.00253806	1.93654	7.21796e-05	0.00236434	1.80399	0.000474392	TSC2	Body	chr16:2134259-2134632	Island	NTHL1 (-36,765), PKD1 (+51,268)
cg02072515	chr2:149481321	-0.00464487	-3.54404	7.2212e-05	-0.0046003	-3.51003	0.00020495	EPC2	Body			KIF5C (-151,498), EPC2 (+78,769)
cg00261668	chr1:16346317	-0.00353612	-2.69806	7.27437e-05	-0.00347252	-2.64954	0.000235052	HSPB7	TSS1500			CLCNKA (-2,230), HSPB7 (-1,033)
cg07967114	chr12:94915694	0.00269683	2.05768	7.29327e-05	0.00243034	1.85435	0.000728005					CCDC41 (-61,967), TMCC3 (+128,644)
cg00291366	chr1:12616550	-0.0124801	-9.52232	7.56029e-05	-0.0119461	-9.11484	0.000348663					DHRS3 (+61,187), VPS13D (+326,427)
cg04165188	chr8:840173	-0.00226768	-1.73024	7.79084e-05	-0.00213022	-1.62536	0.000456064					DLGAP2 (-609,359), TDRP (-344,393)
cg17128222	chr15:64322226	-0.00229777	-1.7532	7.79241e-05	-0.00220614	-1.68329	0.000344239	DAPK2	Body			HERC1 (-196,140), DAPK2 (+10,240)
cg01900832	chr20:50385371	-0.00779742	-5.94943	8.96469e-05	-0.00886379	-6.76307	2.66115e-05	ATP9A	TSS1500	chr20:50383675-50384904	S_Shore	ATP9A (-199)
cg19646311	chr1:156656261	0.00402645	3.07218	8.98326e-05	0.00328149	2.50377	0.00246049					NES (-9,073), CRABP2 (+19,132)
cg20507228	chr15:91460071	-0.00593079	-4.52519	9.14967e-05	-0.00530745	-4.04958	0.00092248	MAN2A2	Body			MAN2A2 (+12,652), HDDC3 (+15,705)
cg08232688	chr17:7354014	-0.00283736	-2.16491	9.36181e-05	-0.00259693	-1.98146	0.00072946	CHRNB1	Body			SLC35G6 (-30,707), CHRNB1 (+5,635)
cg18773392	chr11:44960033	0.0020415	1.55766	9.40811e-05	0.00205945	1.57136	0.000202438	TP53I11	5'UTR			TP53I11 (+11,678), TSPAN18 (+174,058)
cg14501323	chr2:31279457	0.00213509	1.62908	9.69924e-05	0.00237618	1.81302	4.28834e-05	GALNT14	Body			CAPN13 (-249,146), GALNT14 (+81,556)
cg20876010	chr1:64971752	0.00240886	1.83796	9.71967e-05	0.00250545	1.91166	0.000131316	CACHD1	Body	chr1:64971358-64971604	S_Shore	RAVER2 (-239,026), CACHD1 (+35,278)
cg13247010	chr12:56224433	0.00111577	0.851329	9.73936e-05	0.00109447	0.835083	0.000304591	DNAJC14	TSS1500	chr12:56223786-56224312	S_Shore	DNAJC14 (+132)
cg17545853	chr13:113647549	0.00241708	1.84423	9.82008e-05	0.00245593	1.87388	0.000188571	MCF2L	Body	chr13:113648343-113649601	N_Shore	F7 (-112,572), MCF2L (+24,015)
cg04776779	chr10:91042527	-0.00249785	-1.90586	0.000106304	-0.00241538	-1.84293	0.000405355					LIPA (-30,713), IFIT2 (-19,185)
cg17923756	chrX:137274333	0.0102089	7.78939	0.000107274	0.0099091	7.56064	0.000388267					ZIC3 (+626,033)
cg16459416	chr12:132574853	0.00396294	3.02372	0.000107583	0.00387927	2.95989	0.000348013	EP400NL	Body			DDX51 (+54,027), EP400 (+140,346)
cg20583640	chr4:1585454	0.004404	3.36025	0.000107793	0.00402169	3.06855	0.000793056			chr4:1580673-1582096	S_Shelf	NKX1-1 (-185,336), FAM53A (+100,534)
cg01251835	chr22:20783963	0.00563929	4.30277	0.0001078	0.00496744	3.79016	0.0012425	SCARF2	Body	chr22:20783466-20786201	Island	SCARF2 (+8,183), ZNF74 (+35,559)
cg12885832	chr12:111843885	0.00214364	1.6356	0.000107874	0.0022221	1.69546	0.000152383	SH2B3	1stExon	chr12:111842938-111844392	Island	SH2B3 (+134)
cg08671536	chr4:153002318	0.00332423	2.53639	0.000108256	0.00277156	2.1147	0.00223908					PET112 (-320,144), FBXW7 (+454,935)
cg00303672	chr20:31171386	0.000525731	0.401133	0.000108776	0.000584724	0.446144	4.82187e-05			chr20:31170740-31173640	Island	ENSG00000204393 (-3,895)
cg11242994	chr13:76451004	-0.00313449	-2.39162	0.000112574	-0.0027736	-2.11626	0.00123515	LMO7DN-IT1	TSS200			LMO7 (+116,208)
cg13372702	chr19:5773812	-0.00601047	-4.58599	0.000113183	-0.00662777	-5.05699	5.90149e-05	CATSPERD	Body			ENSG00000267157 (+11,818), CATSPERD (+53,125)
cg17601909	chr15:93617236	-0.00880252	-6.71632	0.000113345	-0.00771058	-5.88318	0.00138809	RGMA	TSS1500	chr15:93615622-93617185	S_Shore	RGMA (-145)
cg15913984	chr7:155743749	-0.00210763	-1.60812	0.000113515	-0.00201597	-1.53818	0.000486701					SHH (-138,783), C7orf13 (+689,599)
cg26431815	chr8:668053	0.00118584	0.904793	0.000115418	0.00114193	0.871289	0.000456008	ERICH1	Body	chr8:663998-664794	S_Shelf	DLGAP2 (-781,479), TDRP (-172,273)
cg25705836	chr15:79103718	0.00108206	0.825608	0.000118509	0.00119331	0.910493	6.23879e-05	ADAMTS7	1stExon	chr15:79102715-79104628	Island	ADAMTS7 (+55)
cg07161847	chr16:767141	0.0027744	2.11687	0.000120697	0.00268268	2.04688	0.000451718	METRN	Body	chr16:767140-767378	Island	FAM173A (-3,834)
cg09040277	chr17:2234581	-0.00158777	-1.21147	0.000121063	-0.00177194	-1.35199	5.16953e-05	TSR1	Body			SMG6 (-27,517), TSR1 (+6,220)
cg13210728	chr8:104427320	0.00101256	0.77258	0.000121959	0.00103553	0.79011	0.000210801	SLC25A32	1stExon	chr8:104426894-104427823	Island	SLC25A32 (+12), DCAF13 (+379)
cg24077770	chr7:6523917	0.00100446	0.766402	0.000123186	0.00101969	0.778025	0.000233464	KDELR2	TSS200	chr7:6523064-6523897	S_Shore	KDELR2 (-45)
cg00594547	chr2:26257789	-0.0010578	-0.807103	0.000123244	-0.00110981	-0.846784	0.000145413	RAB10	Body	chr2:26256301-26257567	S_Shore	RAB10 (+811)
cg17998316	chr4:123074126	-0.00262387	-2.00202	0.000123635	-0.0026846	-2.04835	0.000211232			chr4:123073394-123073776	S_Shore	KIAA1109 (+639)
cg02845569	chr19:48800655	0.00293253	2.23752	0.000124926	0.00290629	2.2175	0.000335312	CCDC114	Body	chr19:48800219-48800756	Island	CCDC114 (+22,677), ZNF114 (+27,297)
cg16472002	chr7:48894497	0.00322411	2.46	0.000126004	0.00306252	2.3367	0.000575356					VWC2 (-918,760), ABCA13 (+683,441)
cg00533866	chr20:44437370	0.001812	1.38256	0.000126883	0.00176891	1.34968	0.00041637	DNTTIP1	Body	chr20:44440946-44441655	N_Shelf	UBE2C (-3,845)
cg10761372	chr8:143398763	0.000840997	0.641681	0.000127552	0.000833219	0.635746	0.000343386	TSNARE1	Body	chr8:143398358-143398777	Island	TSNARE1 (+85,780), PTP4A3 (+996,671)
cg00660105	chr4:82135784	0.00200699	1.53133	0.000127996	0.00201669	1.53874	0.000283223			chr4:82135888-82136535	N_Shore	PRKG2 (+404)
cg05151228	chr1:110752952	0.00153265	1.16941	0.000129063	0.00161189	1.22987	0.000146937	KCNC4	TSS1500	chr1:110752256-110754794	Island	KCNC4 (-1,143)
cg01734491	chr12:71977666	-0.00266706	-2.03497	0.000132032	-0.00236004	-1.80071	0.00138651	LGR5	Body			TSPAN8 (-141,989), THAP2 (-79,123)
cg13189264	chr1:110718862	-0.00423323	-3.22996	0.000133691	-0.00474966	-3.62399	5.16696e-05	SLC6A17	Body			KCNC4 (-35,233), SLC6A17 (+25,755)
cg15701779	chr7:64452540	0.00215256	1.6424	0.000133909	0.00232693	1.77545	9.8793e-05	ZNF117	TSS1500			ZNF117 (-1,127)
cg13109969	chr13:87776312	0.00288571	2.20179	0.000133993	0.00270606	2.06472	0.00072005					SLITRK5 (-548,558)
cg23611594	chr4:177582025	-0.00198359	-1.51348	0.000134348	-0.00208826	-1.59334	0.000144767					VEGFC (+131,856), SPCS3 (+340,911)
cg17114257	chr11:72854156	0.00129556	0.988515	0.000134458	0.00110188	0.840733	0.00211997	FCHSD2	TSS1500	chr11:72852176-72854160	Island	FCHSD2 (-851)
cg05614333	chr15:27111774	0.00837804	6.39245	0.000135984	0.00846232	6.45675	0.000275872	GABRA5	TSS1500	chr15:27112030-27113479	N_Shore	GABRA5 (+265)
cg11073813	chr6:109029018	-0.00181159	-1.38224	0.000139494	-0.0019688	-1.50219	9.48722e-05					ARMC2 (-140,607), FOXO3 (+146,950)
cg03288028	chr8:22184412	0.00447098	3.41136	0.000142017	0.00450968	3.44088	0.00029316	PIWIL2	Body			SLC39A14 (-40,350), PIWIL2 (+51,603)
cg16214153	chr6:42099392	0.00475168	3.62553	0.000143336	0.00545961	4.16568	3.31233e-05	C6orf132	Body			GUCA1A (-23,792), TAF8 (+81,131)
cg07342117	chr10:133770616	0.00269127	2.05344	0.000143884	0.00280158	2.13761	0.000189166	PPP2R2D	3'UTR			PPP2R2D (+22,662), BNIP3 (+24,819)
cg01295034	chr16:48576092	-0.00661069	-5.04396	0.000144141	-0.00657933	-5.02003	0.000357589	N4BP1	3'UTR			SIAH1 (-176,281), N4BP1 (+68,028)
cg22053687	chr16:78928906	-0.00283651	-2.16425	0.000145979	-0.00279743	-2.13444	0.000409362	WWOX	Body			MAF (+705,705), WWOX (+795,597)
cg11380327	chr2:24715213	-0.00390627	-2.98049	0.000146102	-0.00348047	-2.6556	0.00138423			chr2:24713710-24715168	S_Shore	NCOA1 (+413)
cg02280503	chr20:62375973	-0.00390515	-2.97963	0.000147605	-0.00377251	-2.87843	0.000538256	ZBTB46	3'UTR	chr20:62374061-62374353	S_Shore	SLC2A4RG (+4,760), ZBTB46 (+86,594)
cg25027367	chr17:63100218	0.0040586	3.09671	0.000147613	0.0046121	3.51903	4.71465e-05			chr17:63096756-63097000	S_Shelf	GNA13 (-47,262), RGS9 (-33,374)
cg05354481	chr13:51210595	0.00351273	2.68022	0.000150245	0.0035901	2.73924	0.000259155					RNASEH2B (-273,219), DLEU1 (+554,289)
cg15766651	chr3:43810844	-0.00380803	-2.90552	0.000151291	-0.00335961	-2.56338	0.00150426					TOPAZ1 (-472,534), ABHD5 (+78,483)
cg23427269	chr2:70995444	-0.0010801	-0.824117	0.000152385	-0.00115091	-0.878146	0.000136761	ADD2	TSS200	chr2:70994447-70995385	S_Shore	ADD2 (-136)
cg26668911	chr12:92168481	-0.00478726	-3.65268	0.000152526	-0.00386971	-2.95259	0.00370199					DCN (-591,582), BTG1 (+371,192)
cg27426425	chr15:75018259	-0.000557859	-0.425646	0.000156176	-0.000585068	-0.446407	0.000183955	CYP1A1	TSS1500	chr15:75018186-75019336	Island	CYP1A1 (-309)
cg13578465	chr14:105167457	-0.00655445	-5.00104	0.000160232	-0.00596466	-4.55104	0.00113986	INF2	5'UTR	chr14:105167277-105167501	Island	ADSSL1 (-28,614), INF2 (+11,484)
cg09082427	chr9:140349184	-0.0055665	-4.24724	0.000160462	-0.00474776	-3.62254	0.0022917	NSMF	Body	chr9:140347840-140348320	S_Shore	ENTPD8 (-13,284), NSMF (+4,602)
cg02419913	chr17:30986845	-0.00979716	-7.47523	0.000161233	-0.0100526	-7.67013	0.000261753	MYO1D	Body			CDK5R1 (+173,209), MYO1D (+217,350)
cg18252433	chr19:34172064	0.00839756	6.40734	0.00016272	0.00708911	5.40899	0.00256747	CHST8	5'UTR	chr19:34175344-34175768	N_Shelf	CHST8 (-3,370)
cg17550962	chr2:63666191	0.00423457	3.23098	0.000162937	0.00398142	3.03782	0.000816924	WDPCP	TSS1500			WDPCP (+149,742), OTX1 (+388,255)
cg07836887	chr17:5346448	-0.00224317	-1.71154	0.000164593	-0.00232286	-1.77234	0.000234253	DHX33	3'UTR	chr17:5347649-5347874	N_Shore	C1QBP (-3,974)
cg06038239	chr11:123612522	-0.00319826	-2.44027	0.000165121	-0.00317949	-2.42595	0.000403843	ZNF202	TSS200	chr11:123611898-123612545	Island	ZNF202 (-145)
cg18935396	chr17:4089136	0.00179226	1.36749	0.000165208	0.00188789	1.44046	0.000177731	ANKFY1	Body			CYB5D2 (+42,587), ANKFY1 (+78,006)
cg00930125	chr2:99194754	0.00202719	1.54674	0.000166795	0.00210049	1.60268	0.000234812	INPP4A	Body			COA5 (+30,201), INPP4A (+133,434)
cg10166090	chr14:68162924	0.00274055	2.09104	0.000169263	0.00304012	2.31961	8.32588e-05	RDH11	TSS1500			RDH11 (-394)
cg19257111	chr15:65843003	-0.00535986	-4.08958	0.000169472	-0.0060463	-4.61333	6.21851e-05	PTPLAD1	Body			PTPLAD1 (+20,200), VWA9 (+60,577)
cg03990746	chr17:47533409	-0.00355503	-2.71249	0.000171236	-0.00332823	-2.53944	0.000896382					PHB (-41,168), NGFR (-39,246)
cg22078079	chr3:52739121	0.0012814	0.977707	0.000172531	0.00103776	0.791809	0.00379029	GLT8D1	TSS1500	chr3:52739537-52740426	N_Shore	SPCS1 (-531), GLT8D1 (+927)
cg25099490	chr14:23583133	-0.00177492	-1.35427	0.000173484	-0.00201187	-1.53506	5.95407e-05					ACIN1 (-18,311), CEBPE (+5,692)
cg07516946	chr20:1373593	0.000963022	0.734786	0.000177565	0.000935231	0.713581	0.000561266	FKBP1A	Body	chr20:1373259-1373917	Island	FKBP1A (+213)
cg02217979	chr12:123868268	0.000715985	0.546297	0.000178273	0.000682605	0.520828	0.000740937	SETD8	TSS1500	chr12:123868267-123869381	Island	SETD8 (-52)
cg10981764	chr7:1571912	-0.00380948	-2.90663	0.000178691	-0.00412363	-3.14633	0.000130868	MAFK	5'UTR	chr7:1570406-1571136	S_Shore	MAFK (+1,563), TMEM184A (+24,154)
cg13223565	chr21:47831927	0.00312694	2.38586	0.000180201	0.00333715	2.54624	0.00016403	PCNT	Body	chr21:47831533-47831931	Island	DIP2A (-47,097), PCNT (+87,892)
cg14743125	chr2:202558898	-0.00161511	-1.23233	0.000182675	-0.00164339	-1.2539	0.00033052	MPP4	5'UTR			TMEM237 (-50,659), MPP4 (+4,519)
cg25847702	chr2:33591533	-0.00495362	-3.77961	0.000183442	-0.00539935	-4.11971	0.000119762	LTBP1	Body			RASGRP3 (-109,762), LTBP1 (+419,495)
cg22576171	chr22:44709614	0.00228127	1.74061	0.000184233	0.00218795	1.66941	0.000711517	KIAA1644	TSS1500			KIAA1644 (-884)
cg03309308	chr16:68525329	0.00352067	2.68627	0.000186424	0.00357656	2.72891	0.000341158					ZFP90 (-47,787), SMPD3 (-42,739)
cg06221856	chr15:73620555	0.0027972	2.13426	0.000188901	0.00300586	2.29347	0.000154768	HCN4	Body			HCN4 (+41,050), NEO1 (+276,505)
cg13950181	chr3:54392776	-0.0025052	-1.91146	0.000189452	-0.002406	-1.83578	0.000711215	CACNA2D3	Body			CACNA2D3 (+236,084), LRTM1 (+569,325)
cg11297227	chr13:113677325	0.00312158	2.38176	0.000189524	0.00293248	2.23748	0.000933897	MCF2L	Body	chr13:113677627-113677836	N_Shore	F7 (-82,796), MCF2L (+53,791)
cg13216331	chr1:156025757	-0.00344443	-2.6281	0.000190755	-0.00332941	-2.54034	0.000667906	ROBLD3	Body	chr1:156022962-156025174	S_Shore	UBQLN4 (-2,173), LAMTOR2 (+1,215)
cg16888038	chr16:89140510	-0.0018117	-1.38232	0.000192783	-0.00177727	-1.35606	0.000551256			chr16:89140509-89141125	Island	CBFA2T3 (-96,899), ACSF3 (-19,707)
cg05952895	chr17:1986888	-0.00301681	-2.30183	0.000193439	-0.00316872	-2.41773	0.00022264	SMG6	Body			SRR (-220,110), HIC1 (+27,285)
cg11617816	chr20:50010224	-0.00341076	-2.60241	0.000196047	-0.00369203	-2.81702	0.000143379	NFATC2	3'UTR			KCNG1 (-370,559), NFATC2 (+149,034)
cg05584692	chr7:33925755	-0.00414746	-3.16451	0.0001973	-0.00427581	-3.26245	0.000287964					BMPER (-18,768), BBS9 (+756,612)
cg05010111	chr21:44717775	0.00306678	2.33995	0.000197447	0.00315444	2.40684	0.000305804			chr21:44720983-44721212	N_Shelf	CRYAA (+128,658), SIK1 (+129,233)
cg18431809	chr6:136336353	0.00357403	2.72698	0.000201093	0.00408737	3.11866	6.04141e-05	PDE7B	Body			PDE7B (+163,520), MTFR2 (+235,096)
cg23035419	chr20:3066014	-0.00396665	-3.02655	0.000201811	-0.00441484	-3.36852	9.5112e-05	AVP	TSS1500	chr20:3063005-3064146	S_Shore	AVP (-645)
cg01359274	chr17:35488987	-0.00160642	-1.2257	0.000202261	-0.00167731	-1.27979	0.000252251	ACACA	Body			C17orf78 (-243,998), AATF (+182,813)
cg10716641	chr16:58914220	0.00494025	3.76941	0.0002024	0.00564915	4.3103	5.86109e-05					GOT2 (-145,960)
cg12716453	chr12:133580463	-0.00174356	-1.33033	0.000204492	-0.00166398	-1.26962	0.000815571	ZNF26	Body			ZNF84 (-33,703), ZNF26 (+17,414)
cg15030949	chr10:130844727	-0.00233293	-1.78003	0.000204618	-0.00254301	-1.94031	0.000134975					MKI67 (-920,079), MGMT (-420,721)
cg01957751	chr8:143361586	0.00258308	1.97089	0.000205883	0.00262663	2.00412	0.000370642	TSNARE1	Body	chr8:143361313-143361642	Island	TSNARE1 (+122,957), PTP4A3 (+959,494)
cg23574061	chr2:66418555	0.00784697	5.98724	0.000208724	0.0072334	5.51909	0.00124848					SPRED2 (-759,245), MEIS1 (-243,977)
cg01357003	chr21:14410329	-0.00358943	-2.73874	0.000213882	-0.00374756	-2.85939	0.000261134	C21orf99	TSS200	chr21:14409412-14410501	Island	POTED (-572,169)
cg21142149	chr19:7588364	-0.00402744	-3.07293	0.000214025	-0.00410428	-3.13157	0.000374591	MCOLN1	Body	chr19:7587271-7587825	S_Shore	MCOLN1 (+853)
cg19374004	chr11:67135312	-0.0034168	-2.60702	0.000215249	-0.0039601	-3.02155	5.18515e-05	CLCF1	Body			POLD4 (-14,296), CLCF1 (+5,896)
cg14518761	chr19:42771843	-0.00310897	-2.37215	0.000217297	-0.00276889	-2.11266	0.00185486	CIC	TSS1500	chr19:42772332-42773525	N_Shore	CIC (-16,974), ERF (-12,535)
cg21832150	chr1:902025	0.00132619	1.01188	0.000217728	0.00122501	0.93468	0.00125005	PLEKHN1	Body	chr1:894313-902654	Island	PLEKHN1 (+149)
cg08810844	chr6:147288992	-0.00254757	-1.9438	0.00021782	-0.00267106	-2.03802	0.000256625	STXBP5-AS1	Body			STXBP5 (-236,677), ADGB (+368,892)
cg04622454	chr9:140349128	-0.00308032	-2.35028	0.000219643	-0.00304129	-2.32051	0.000570521	NELF	Body	chr9:140349704-140349970	N_Shore	ENTPD8 (-13,228), NSMF (+4,658)
cg11888769	chr7:149427921	-0.00286208	-2.18376	0.000219682	-0.00274203	-2.09217	0.000833891	KRBA1	Body			KRBA1 (+15,774), ZNF467 (+42,647)
cg20885569	chr2:217215556	-0.00343973	-2.62452	0.000219767	-0.00325036	-2.48002	0.00098069	38047	Body			MARCH4 (+21,194), XRCC5 (+243,370)
cg09796170	chr1:156548174	-0.00607442	-4.63478	0.000220012	-0.00628449	-4.79506	0.000313092	TTC24	TSS1500			APOA1BP (-13,380), IQGAP3 (-5,843)
cg15282517	chr2:221056418	-0.00225143	-1.71784	0.000220652	-0.0024951	-1.90376	0.000112859					SLC4A3 (+564,127)
cg17517390	chr17:79108224	0.00111102	0.84771	0.000227481	0.00103047	0.786249	0.00124299	AATK	Body	chr17:79109698-79109911	N_Shore	AATK (+31,593), BAIAP2 (+99,263)
cg02391549	chr19:9091983	-0.00280833	-2.14276	0.000228279	-0.00234908	-1.79234	0.00349434	MUC16	1stExon			MUC16 (+35)
cg26098399	chr4:56716944	0.00313379	2.39109	0.00022866	0.00303796	2.31797	0.000751284			chr4:56719704-56720228	N_Shelf	EXOC1 (-2,838)
cg18263841	chr17:32258209	0.00161664	1.2335	0.000232128	0.00147657	1.12662	0.00149482	ACCN1	Body			ASIC2 (-638,204), CCL2 (-324,095)
cg09232803	chr16:58008906	0.00215793	1.6465	0.000233832	0.00240777	1.83713	0.000107627	TEPP	TSS1500			CNGB1 (-3,891), TEPP (-1,433)
cg27122419	chr20:62257597	-0.00154595	-1.17956	0.000233895	-0.00153588	-1.17188	0.000565993	GMEB2	5'UTR	chr20:62257589-62259476	Island	GMEB2 (-6,369), STMN3 (+27,183)
cg04694389	chr2:69857465	0.00251633	1.91996	0.00023478	0.00221878	1.69293	0.00213675	AAK1	Body			NFU1 (-192,706), AAK1 (+13,384)
cg16691243	chr22:30348527	-0.00253587	-1.93487	0.000234868	-0.00260686	-1.98904	0.000357668	MTMR3	5'UTR			HORMAD2 (-127,636), MTMR3 (+69,384)
cg19019800	chr14:102551305	0.00184762	1.40973	0.000235981	0.00194554	1.48445	0.000261675	HSP90AA1	Body	chr14:102552721-102554068	N_Shore	HSP90AA1 (+54,718), DYNC1H1 (+120,441)
cg12112255	chr2:197237686	0.00336309	2.56604	0.000236671	0.00286118	2.18308	0.00307915	HECW2	Body			STK17B (-201,388), HECW2 (+219,649)
cg01559650	chr1:1907395	0.00244063	1.8622	0.000236687	0.00231555	1.76676	0.000996581	KIAA1751	Body	chr1:1910268-1913800	N_Shelf	GABRD (-43,385), C1orf222 (-20,242)
cg03726004	chr3:197721367	-0.00373948	-2.85322	0.000236905	-0.0038099	-2.90695	0.000413205	LMLN	Body			LMLN (+34,275)
cg09095777	chr12:53465912	0.00180328	1.3759	0.000237605	0.00164598	1.25588	0.0015302	SPRYD3	Body			IGFBP6 (-25,317), TENC1 (+23,180)
cg18996916	chr8:1054786	-0.00565272	-4.31303	0.000238187	-0.00564673	-4.30845	0.000535767			chr8:1053354-1053804	S_Shore	TDRP (-559,006), DLGAP2 (-394,746)
cg26146561	chr13:30528897	0.00490029	3.73892	0.000239424	0.00518038	3.95263	0.000247174					UBL3 (-104,077), KATNAL1 (+352,724)
cg17852564	chr1:51806490	-0.00418829	-3.19566	0.000240729	-0.00404499	-3.08633	0.000818215	TTC39A	Body	chr1:51810327-51810687	N_Shelf	TTC39A (+4,298), RNF11 (+104,548)
cg17899417	chr17:76434340	-0.00657845	-5.01935	0.000243663	-0.0061911	-4.72381	0.00109087	DNAH17	Body			PGS1 (+59,620), DNAH17 (+139,136)
cg08883223	chr1:197888880	-0.00195601	-1.49244	0.000244322	-0.00217171	-1.65702	0.00012274	LHX9	Body	chr1:197890478-197890824	N_Shore	NEK7 (-237,213), LHX9 (+2,352)
cg11854772	chr19:48555019	-0.00496915	-3.79146	0.000244553	-0.00434487	-3.31514	0.00243196	PLA2G4C	3'UTR			CABP5 (-7,710), PLA2G4C (+59,055)
cg20278075	chr2:64246075	-0.000563111	-0.429654	0.000246919	-0.000529523	-0.404026	0.00114121	VPS54	1stExon	chr2:64245934-64246893	Island	VPS54 (+131)
cg23617855	chr5:176875297	-0.00321789	-2.45525	0.000250422	-0.00285142	-2.17563	0.00213918	PRR7	TSS200	chr5:176873349-176874737	S_Shore	PRR7 (+1,502), DBN1 (+24,902)
cg04373224	chr14:94643321	-0.00428824	-3.27193	0.00025129	-0.00434071	-3.31196	0.000474508	PPP4R4	Body	chr14:94640366-94641648	S_Shore	PPP4R4 (+2,673), SERPINA10 (+116,040)
cg13527358	chr5:114894732	-0.00250804	-1.91364	0.000252636	-0.00241983	-1.84633	0.000838599					FEM1C (-14,142), TMED7-TICAM2 (+67,126)
cg26516996	chr8:120903806	0.00180975	1.38084	0.000253886	0.00182799	1.39476	0.000492517	DEPTOR	Body			COL14A1 (-233,541), DEPTOR (+17,850)
cg05282030	chr20:35947832	-0.0044509	-3.39604	0.000255437	-0.00411566	-3.14025	0.0014088					SRC (-26,725), MANBAL (+22,534)
cg27268840	chr16:68572937	-0.00328039	-2.50294	0.000259035	-0.0032523	-2.4815	0.000634981	ZFP90	TSS1500	chr16:68572891-68573740	Island	ZFP90 (-179)
cg15413648	chr3:182102246	-0.00277213	-2.11513	0.00026006	-0.00274269	-2.09267	0.000645022					ATP11B (-409,042), SOX2 (+672,525)
cg15465535	chr8:12513435	-0.00193988	-1.48013	0.000263156	-0.00178458	-1.36164	0.00149149			chr8:12516429-12517133	N_Shelf	FAM86B2 (-219,584), LONRF1 (+99,564)
cg11172196	chr8:125384789	0.001008	0.769103	0.000263865	0.00104296	0.79578	0.000368569	TMEM65	5'UTR	chr8:125383817-125385437	Island	TMEM65 (+144)
cg20396436	chr6:159173195	-0.00535657	-4.08706	0.000263878	-0.00646485	-4.93268	3.187e-05	SYTL3	Body			EZR (+67,249), SYTL3 (+90,845)
cg15522298	chr9:33168523	-0.00297921	-2.27314	0.000264011	-0.00280108	-2.13723	0.00120547	B4GALT1	TSS1500	chr9:33166700-33167934	S_Shore	B4GALT1 (-1,170)
cg01868022	chr11:8798692	-0.00245378	-1.87223	0.000265356	-0.00208261	-1.58903	0.00337672	LOC102724784	Body			RPL27A (+94,735), ST5 (+133,806)
cg24998568	chr7:85379873	-0.00468391	-3.57382	0.000266569	-0.00522394	-3.98587	0.000125338					GRM3 (-893,357), SEMA3D (-628,623)
cg25957701	chr18:13419019	0.00257819	1.96716	0.000267021	0.00330089	2.51858	9.97602e-06	LDLRAD4	Body			LDLRAD4 (+200,234), FAM210A (+307,540)
cg06929093	chr9:123421660	-0.00689983	-5.26457	0.000267285	-0.00665629	-5.07875	0.000907201	MEGF9	ExonBnd			CDK5RAP2 (-79,225), MEGF9 (+55,088)
cg08432846	chr5:68665940	-0.000596596	-0.455202	0.000268186	-0.000539612	-0.411724	0.00181696	RAD17	5'UTR	chr5:68665087-68665866	S_Shore	TAF9 (-101), RAD17 (+308)
cg19063564	chr19:22019059	0.00106053	0.809187	0.000268447	0.00121578	0.927639	8.11637e-05	ZNF43	TSS200	chr19:22018594-22018827	S_Shore	ZNF43 (-50)
cg04153116	chr5:153990967	-0.00125249	-0.955651	0.000269899	-0.000997394	-0.761012	0.00596661			chr5:153989957-153990598	S_Shore	HAND1 (-133,144), LARP1 (-101,495)
cg01836137	chr14:105167300	-0.00390172	-2.97701	0.000270448	-0.0036233	-2.76458	0.00138822	INF2	5'UTR	chr14:105167277-105167501	Island	ADSSL1 (-28,771), INF2 (+11,327)
cg05895077	chr2:193465902	-0.00107539	-0.820526	0.000270773	-0.000922003	-0.703488	0.00313832					TMEFF2 (-405,468)
cg22610434	chr1:158259914	0.00232138	1.77121	0.000273142	0.00245336	1.87191	0.000287165	CD1C	1stExon			CD1C (+339)
cg25835160	chr17:80023441	0.000829755	0.633103	0.000273766	0.000770678	0.588027	0.00141051	DUS1L	5'UTR	chr17:80022655-80024178	Island	DUS1L (-21)
cg17216909	chr14:65900195	-0.00594139	-4.53328	0.000275041	-0.00630918	-4.8139	0.000270058	FUT8	5'UTR			FUT8 (+22,886)
cg21556726	chr7:752521	-0.00483267	-3.68733	0.000280357	-0.00472336	-3.60392	0.00080955	PRKAR1B	5'UTR	chr7:751712-752150	S_Shore	PRKAR1B (+323)
cg25442707	chrX:49117189	0.00622755	4.75162	0.000281958	0.00532092	4.05986	0.00333778	FOXP3	5'UTR			FOXP3 (+4,099), CCDC22 (+25,263)
cg15213650	chr19:4984614	0.00226806	1.73053	0.000282315	0.00237475	1.81193	0.000337857	KDM4B	5'UTR	chr19:4986182-4986405	N_Shore	KDM4B (+15,483), PTPRS (+356,200)
cg09905732	chr16:928154	0.00194164	1.48147	0.000282887	0.00204809	1.56269	0.000302875	LMF1	Body	chr16:928142-928380	Island	GNG13 (-77,422), LMF1 (+92,845)
cg22028727	chr6:30796243	-0.00288351	-2.20012	0.000283042	-0.00298779	-2.27969	0.000378613					IER3 (-83,913), DDR1 (-55,618)
cg04603630	chr22:39369327	-0.00345763	-2.63818	0.000283285	-0.00341799	-2.60793	0.000705747	APOBEC3A_B	Body			APOBEC3B (-9,087), APOBEC3A (+20,572)
cg21577639	chr6:46990797	0.004633	3.53498	0.000284133	0.00422729	3.22542	0.00174527	GPR110	Body			GPR116 (-101,084), GPR110 (+19,302)
cg27186552	chr20:30922130	-0.00550461	-4.20002	0.000284133	-0.00499944	-3.81457	0.00184138	KIF3B	3'UTR			ASXL1 (-24,025), KIF3B (+56,664)
cg21933859	chr2:211090271	-0.00129947	-0.991495	0.000285283	-0.00155164	-1.1839	4.11035e-05	ACADL	TSS200	chr2:211089413-211090176	S_Shore	ACADL (-57)
cg00887944	chr4:168332206	-0.00243187	-1.85552	0.000286207	-0.00230735	-1.76051	0.00116042					ANXA10 (-681,460), SPOCK3 (-176,469)
cg07045460	chr1:3194247	0.00265206	2.02352	0.000287943	0.00307264	2.34442	7.23486e-05	PRDM16	Body	chr1:3195376-3196052	N_Shore	ARHGEF16 (-176,743), PRDM16 (+208,473)
cg06530848	chr2:42161733	-0.00440454	-3.36066	0.00028918	-0.00429027	-3.27348	0.000866462	LOC101929723	TSS1500			PKDCC (-113,427)
cg13812840	chr16:1578619	-0.00448005	-3.41828	0.000289319	-0.00529871	-4.04291	5.16448e-05	TMEM204	TSS200	chr16:1574515-1574986	S_Shelf	TMEM204 (-4,955)
cg07425780	chr16:19896346	-0.00268436	-2.04817	0.000289481	-0.0029833	-2.27626	0.000144883	GPRC5B	TSS200	chr16:19894965-19897156	Island	GPRC5B (-108)
cg13123512	chr15:89195491	-0.00372959	-2.84568	0.00029223	-0.0034514	-2.63342	0.00155227	ISG20	Body			ACAN (-151,183), ISG20 (+13,518)
cg11375475	chr19:47734362	0.000893499	0.68174	0.000293662	0.00102196	0.779757	9.2234e-05	BBC3	1stExon	chr19:47733884-47734806	Island	BBC3 (+1,661), SAE1 (+100,243)
cg14647989	chr22:43824766	-0.00247661	-1.88966	0.000293757	-0.00258509	-1.97242	0.000364008	MPPED1	Body	chr22:43820887-43821136	S_Shelf	MPPED1 (+17,565), EFCAB6 (+383,391)
cg08393356	chr19:35550551	0.00241645	1.84375	0.000294855	0.00264338	2.0169	0.000183641	LOC100128675	Body	chr19:35550550-35550832	Island	FXYD3 (-56,615), HPN (+19,142)
cg27261597	chr1:209604378	-0.00206524	-1.57578	0.000295894	-0.00204908	-1.56345	0.000707624	LOC642587	Body			CAMK1G (-152,684)
cg11783901	chr17:47102000	0.00453253	3.45832	0.000297409	0.00467367	3.56601	0.000420909	IGF2BP1	Body			B4GALNT2 (-108,329), IGF2BP1 (+27,227)
cg03551807	chr7:51323496	0.00209433	1.59797	0.000299251	0.00205838	1.57054	0.000793495	COBL	Body			GRB10 (-523,447), COBL (+61,000)
cg15071593	chr7:99310642	-0.00504206	-3.84709	0.000301058	-0.00487249	-3.71771	0.000983658	CYP3A7-CYP3A51P	Body			CYP3A5 (-33,024), CYP3A7 (+22,077)
cg16824603	chr13:114804842	0.00181818	1.38727	0.000301328	0.00196665	1.50055	0.000227552	RASA3	Body	chr13:114805719-114806500	N_Shore	GAS6 (-237,803), RASA3 (+93,244)
cg19445726	chr12:57609481	-0.00944289	-7.20492	0.000304214	-0.0100034	-7.63257	0.000301392	NXPH4	TSS1500	chr12:57609976-57611168	N_Shore	NXPH4 (-1,097)
cg03005755	chr8:141068799	0.00495306	3.77919	0.000304808	0.00525322	4.00821	0.000304676	TRAPPC9	Body			C8orf17 (+125,384), TRAPPC9 (+399,879)
cg17386710	chr7:70252335	-0.00212966	-1.62493	0.000304848	-0.00213219	-1.62686	0.000650896	AUTS2	Body	chr7:70254894-70255986	N_Shelf	WBSCR17 (-344,820)
cg20664117	chr16:1577916	-0.00219796	-1.67704	0.00030553	-0.00227116	-1.73289	0.000435513	TMEM204	TSS1500	chr16:1574515-1574986	S_Shelf	TMEM204 (-5,658), TELO2 (+34,553)
cg13698611	chr9:35545376	-0.0018355	-1.40049	0.000305855	-0.00162612	-1.24073	0.00250307	RUSC2	5'UTR			TESK1 (-59,991), RUSC2 (+6,748)
cg03490567	chr7:43944817	-0.00521415	-3.97839	0.00030609	-0.00568786	-4.33984	0.000202523	URGCP	5'UTR	chr7:43945583-43946456	N_Shore	MRPS24 (-35,662), URGCP (+1,851)
cg17038235	chr5:172370524	-0.00383869	-2.92892	0.000306393	-0.00401717	-3.0651	0.000368405	ERGIC1	Body			RPL26L1 (-15,372), ERGIC1 (+109,247)
cg11384718	chr3:121553940	0.00120781	0.921556	0.000307988	0.00109136	0.832705	0.00207038	IQCB1	TSS200	chr3:121553820-121554236	Island	EAF2 (-122), IQCB1 (-15)
cg03833423	chr22:33502127	0.00547856	4.18014	0.00030907	0.00510934	3.89842	0.00149389					SYN3 (-47,770), LARGE (+814,282)
cg02572657	chr16:15576719	0.00402629	3.07206	0.000309641	0.00340587	2.59868	0.0038801	C16orf45	Body			C16orf45 (+48,568), KIAA0430 (+160,304)
cg19883748	chr14:71905595	0.00223765	1.70732	0.000309831	0.00244734	1.86732	0.000197226					SIPA1L1 (-90,447), PCNX (+531,474)
cg06054027	chr8:70282386	-0.00451341	-3.44373	0.000310259	-0.00496352	-3.78717	0.0001802					SULF1 (-96,473)
cg08312149	chr19:4475055	-0.00248459	-1.89574	0.000310374	-0.00265739	-2.02759	0.000276103	HDGF2	Body	chr19:4472119-4473123	S_Shore	ENSG00000167674 (+2,772), PLIN4 (+42,661)
cg06623918	chr6:96969491	0.00160012	1.22089	0.000310527	0.00154264	1.17703	0.0010248	KIAA0776	TSS1500	chr6:96969511-96970100	N_Shore	UFL1 (-193)
cg02096492	chr8:67782943	-0.0010879	-0.830069	0.000310814	-0.00122908	-0.937787	0.000121281	C8orf45	TSS1500			MCMDC2 (-41)
cg05658182	chr4:8582565	0.00236299	1.80296	0.000311386	0.00235384	1.79598	0.000701989	GPR78	1stExon	chr4:8582036-8583364	Island	GPR78 (+273)
cg16657434	chr8:135817588	-0.00343953	-2.62436	0.000311497	-0.00335683	-2.56126	0.000899652	MIR30D	TSS1500			KHDRBS3 (-652,112), ZFAT (-92,308)
cg17433049	chr2:232193086	-0.00388982	-2.96793	0.000311579	-0.00367229	-2.80195	0.0013024	ARMC9	Body			B3GNT7 (-67,168), ARMC9 (+129,827)
cg08716889	chr10:71905226	0.000844403	0.64428	0.000318217	0.000757327	0.577841	0.00227087	TYSND1	1stExon	chr10:71905215-71906675	Island	AIFM2 (-12,537), TYSND1 (+1,116)
cg05973057	chr3:99218783	-0.00377983	-2.88401	0.000318649	-0.00355362	-2.71141	0.00139351					DCBLD2 (-598,251), COL8A1 (-138,536)
cg12795310	chr3:6561264	-0.00276771	-2.11176	0.000318968	-0.002725	-2.07917	0.000824					GRM7 (-341,538)
cg10290928	chr6:37226140	0.0016611	1.26742	0.000319966	0.00159712	1.2186	0.00109726	TMEM217	TSS1500	chr6:37225358-37225700	S_Shore	TMEM217 (-769), TBC1D22B (+593)
cg08224503	chr10:126659713	0.00224549	1.71331	0.000320586	0.00200412	1.52915	0.0024046	ZRANB1	Body			ZRANB1 (+29,022), CTBP2 (+56,746)
cg16014310	chr18:25501771	-0.00321355	-2.45194	0.00032316	-0.00334561	-2.5527	0.000412643					CHST9 (-736,491), CDH2 (+255,639)
cg20623350	chr22:40289840	0.00296874	2.26515	0.000323912	0.00309243	2.35953	0.000408161	ENTHD1	TSS200			GRAP2 (-7,246), CACNA1I (+323,083)
ch.1.69277142F	chr1:69504554	0.00119254	0.909911	0.00032547	0.00116046	0.885432	0.000966673					LRRC7 (-721,304), DEPDC1 (-541,758)
cg09696560	chr3:185178617	-0.00549886	-4.19563	0.000325642	-0.00510224	-3.89301	0.00164271	MAP3K13	Body			TMEM41A (+38,228), MAP3K13 (+97,710)
cg17700557	chr9:5899609	-0.00391425	-2.98657	0.000325993	-0.00345821	-2.63862	0.00269129	MLANA	Body			MLANA (+8,808), RANBP6 (+116,009)
cg26121752	chrX:16964805	-0.00614439	-4.68817	0.000326491	-0.00576065	-4.39538	0.00142907	REPS2	TSS200	chrX:16964603-16965472	Island	REPS2 (-9)
cg19530457	chr19:12777885	-0.00149264	-1.13888	0.000328439	-0.00116888	-0.891854	0.00743767	MAN2B1	TSS1500	chr19:12779795-12781094	N_Shore	MAN2B1 (-330), WDR83 (+272)
cg27603693	chr6:142397170	0.00303138	2.31294	0.000330496	0.00271818	2.07397	0.00235671	NMBR	Body			NMBR (+12,766)
cg11975999	chr5:110890766	0.00244789	1.86774	0.000332626	0.00248793	1.89829	0.000583909	STARD4-AS1	Body			STARD4 (-42,559), NREP (+421,862)
cg12881655	chr10:134333856	0.00244552	1.86594	0.00033444	0.00249154	1.90104	0.00056856					INPP5A (-17,468), PWWP2B (+123,185)
cg08366234	chr5:131891160	-0.00216657	-1.65309	0.000334746	-0.00205641	-1.56904	0.00131246	RAD50	TSS1500	chr5:131892564-131892957	N_Shore	RAD50 (-1,470)
cg09174123	chr19:1158139	0.00416865	3.18068	0.000337002	0.00448183	3.41963	0.000275145	SBNO2	5'UTR	chr19:1157315-1158900	Island	SBNO2 (+16,143), GPX4 (+54,204)
cg25453677	chr17:1835735	0.00536377	4.09255	0.000338021	0.00549897	4.19572	0.000529311			chr17:1837587-1837859	N_Shore	RTN4RL1 (+92,904), RPA1 (+102,458)
cg01450204	chr11:11643690	0.000853363	0.651116	0.000341053	0.0010285	0.784747	4.56436e-05	GALNTL4	TSS200	chr11:11642121-11643819	Island	GALNT18 (-139)
cg14343381	chr17:3868216	-0.000842006	-0.642451	0.000341883	-0.000861545	-0.657359	0.000534822	ATP2A3	TSS1500	chr17:3867059-3868095	S_Shore	ATP2A3 (-632)
cg06905511	chr5:139062493	0.0119793	9.14024	0.000350461	0.011958	9.12397	0.000760293	CXXC5	3'UTR	chr5:139060555-139060934	S_Shore	PSD2 (-112,913), CXXC5 (+34,617)
cg00035630	chr11:33036664	0.00330167	2.51918	0.000351729	0.00346249	2.64188	0.000380617	DEPDC7	TSS1500	chr11:33037206-33037917	N_Shore	DEPDC7 (-746)
cg00865118	chr16:1011963	0.00324078	2.47271	0.000352634	0.0028159	2.14853	0.00332121	LMF1	Body	chr16:1010335-1012198	Island	GNG13 (-161,231), LMF1 (+9,036)
cg09300797	chr4:7525494	0.00599552	4.57458	0.000354421	0.00537123	4.09825	0.00250144	SORCS2	Body			PSAPL1 (-88,795), AFAP1 (+416,159)
cg06352711	chr2:152118435	-0.00072891	-0.556158	0.000356777	-0.000731878	-0.558423	0.000723345	RBM43	TSS200	chr2:152117883-152118479	Island	RBM43 (-43)
cg02149509	chr8:132404163	0.00428946	3.27286	0.000356992	0.00440074	3.35777	0.000553521					EFR3A (-512,172), ADCY8 (-349,492)
cg26319282	chr3:56809796	-0.00309458	-2.36116	0.000363001	-0.00287616	-2.19451	0.00175832	ARHGEF3	TSS200			FAM208A (-92,752), ARHGEF3 (+303,540)
cg12473985	chr2:234618754	-0.00390595	-2.98024	0.000363288	-0.00370366	-2.82589	0.00142166	UGT1A8	Body			UGT1A5 (-2,884)
cg02380180	chr18:21417764	-0.00354132	-2.70203	0.000363888	-0.00360648	-2.75174	0.000603367	LAMA3	Body			CABYR (-301,178), LAMA3 (+148,358)
cg24395851	chr3:62941754	-0.00325841	-2.48617	0.000363919	-0.00248099	-1.893	0.00999429					SYNPR (-322,045), CADPS (-80,701)
cg19082212	chr16:84769769	-0.00314892	-2.40263	0.000365454	-0.00284347	-2.16957	0.00232911	USP10	Body			CRISPLD2 (-83,821), USP10 (+36,186)
cg00519484	chr12:111170032	-0.00252484	-1.92645	0.000367865	-0.00258618	-1.97325	0.000571428	PPP1CC	Body			HVCN1 (-43,519), PPP1CC (+10,712)
cg15355318	chr16:2732304	-0.000610431	-0.465759	0.000368841	-0.00056238	-0.429096	0.00188255	KCTD5	TSS200	chr16:2732272-2732940	Island	KCTD5 (-172)
cg18274664	chr21:27372461	0.0127351	9.71688	0.000370507	0.0120102	9.1638	0.00152983	APP	Body			ATP5J (-265,118), APP (+170,511)
cg12066398	chr11:63381825	-0.00281414	-2.14719	0.000370527	-0.00277133	-2.11453	0.000910461	PLA2G16	5'UTR	chr11:63381143-63382096	Island	PLA2G16 (+16)
cg12938818	chr7:120602109	-0.00208942	-1.59423	0.000371089	-0.00224356	-1.71184	0.000313298	ING3	Body			CPED1 (-26,622), ING3 (+11,307)
cg03576592	chr17:39674736	-0.00262551	-2.00327	0.00037202	-0.00246087	-1.87764	0.00163905	MIR6510	TSS1500			KRT13 (-12,888), KRT15 (+3,929)
cg07940283	chr4:152020248	-0.00335386	-2.559	0.000374005	-0.00328971	-2.51005	0.000994729	RPS3A	TSS1500	chr4:152020470-152021110	N_Shore	RPS3A (-477)
cg25785128	chr9:135761815	-0.00235274	-1.79514	0.000374754	-0.00228914	-1.74662	0.00109531	C9orf9	Body			C9orf9 (+7,531), TSC1 (+58,193)
cg16440661	chr6:107964365	0.00425472	3.24635	0.000375077	0.00481122	3.67096	0.000147332	SOBP	3'UTR			SOBP (+153,204), SCML4 (+181,151)
cg13554231	chr20:47421944	-0.0027794	-2.12068	0.000376413	-0.00285942	-2.18174	0.000557911	PREX1	Body			PREX1 (+22,476)
cg12619204	chr22:50912796	0.0011299	0.862113	0.000378928	0.00117279	0.894839	0.000490661	SBF1	Body	chr22:50912550-50913857	Island	SBF1 (+657)
cg05937046	chr14:77588860	0.00172844	1.3188	0.000381744	0.00185093	1.41226	0.000334841			chr14:77591159-77591847	N_Shelf	ZDHHC22 (+19,274), ENSG00000259164 (+24,207)
cg05646433	chr12:104945170	-0.00329116	-2.51116	0.000382791	-0.00327429	-2.49829	0.000843023	CHST11	Body			CHST11 (+94,420), SLC41A2 (+377,263)
cg18676586	chr16:12058834	0.0034684	2.64639	0.000385762	0.00359585	2.74363	0.000516889	TNFRSF17	TSS200			TNFRSF17 (-130)
cg24130459	chr5:375776	0.00120741	0.921251	0.000391509	0.00110725	0.844832	0.00213699	AHRR	Body	chr5:373842-374426	S_Shore	C5orf55 (+67,482), AHRR (+71,486)
cg14074486	chr1:161195356	-0.00392227	-2.99269	0.000392448	-0.0036356	-2.77396	0.00191753	TOMM40L	TSS1500			APOA2 (-1,939), TOMM40L (-437)
cg14737370	chr19:9271995	0.00325002	2.47977	0.000393181	0.0033996	2.5939	0.000465539	ZNF317	Body	chr19:9270906-9271918	S_Shore	OR7D2 (-24,284), ZNF317 (+20,940)
cg25040004	chr14:24640895	0.00137534	1.04938	0.000397365	0.00139071	1.06111	0.000723742	REC8	TSS1500	chr14:24641053-24642220	N_Shore	REC8 (-167)
cg25695116	chr22:37436981	0.00207523	1.5834	0.000398569	0.00219202	1.67251	0.000419402					KCTD17 (-10,798), MPST (+21,280)
cg04106882	chr4:89881787	-0.00320245	-2.44347	0.000399135	-0.00341123	-2.60277	0.000376901	FAM13A	Body			NAP1L5 (-262,402), FAM13A (+96,536)
cg23709466	chr3:142192672	-0.00266083	-2.03021	0.000400842	-0.0023872	-1.82143	0.00270416	ATR	Body			XRN1 (-25,769), ATR (+104,996)
cg16742925	chr10:105156290	-0.00060114	-0.45867	0.000401934	-0.00062665	-0.478134	0.000505088	PDCD11	TSS200	chr10:105155820-105156484	Island	USMG5 (-511), PDCD11 (-115)
cg13984492	chr9:104031694	0.00334186	2.54984	0.000402055	0.00384122	2.93085	0.000122963	LPPR1	Body			BAAT (+114,107), ENSG00000148123 (+240,704)
cg21207205	chr4:142249864	-0.00339349	-2.58923	0.000404776	-0.003495	-2.66669	0.000574346					IL15 (-307,891), ZNF330 (+107,824)
cg23035449	chr15:90578555	-0.0017643	-1.34616	0.000405444	-0.00194978	-1.48768	0.000225865	ZNF710	5'UTR			ZNF710 (+33,932), IDH2 (+67,181)
cg20011248	chr1:227747268	0.00771928	5.88981	0.000406413	0.0084493	6.44681	0.00026302			chr1:227747213-227747575	Island	ZNF678 (-3,976)
cg03277155	chr5:171998894	-0.00235123	-1.79399	0.000407844	-0.00225183	-1.71815	0.00140109					SH3PXD2B (-117,368), NEURL1B (-69,375)
cg20113571	chr22:45985785	0.00322002	2.45688	0.00040912	0.00347697	2.65293	0.000319802	FBLN1	Body			ATXN10 (-81,894), FBLN1 (+87,015)
cg25198340	chr3:57186283	0.00363814	2.7759	0.000409225	0.00374392	2.85661	0.000600731	IL17RD	Body			ARHGEF3 (-72,948), IL17RD (+13,120)
cg00016324	chr2:144223682	-0.00243816	-1.86032	0.000409822	-0.00266067	-2.03009	0.000276582	ARHGAP15	Body			ARHGAP15 (+336,800), GTDC1 (+769,625)
cg04092762	chr2:30454146	-0.00079647	-0.607707	0.000411755	-0.000708385	-0.540498	0.00299634	LBH	TSS1500	chr2:30453566-30455655	Island	LBH (-251)
cg26391659	chr2:182436336	-0.00357513	-2.72783	0.000412945	-0.00382737	-2.92028	0.000352997	CERKL	Body			CERKL (+85,397), ITGA4 (+114,385)
cg05920539	chr1:212737597	-0.00346399	-2.64302	0.000414554	-0.00310213	-2.36692	0.00281653	ATF3	TSS1500			ATF3 (-44,415), NENF (+131,369)
cg17143518	chr18:20716545	0.00164266	1.25335	0.000415626	0.00200197	1.52751	4.82956e-05	CABLES1	1stExon	chr18:20714968-20717071	Island	CABLES1 (+819)
cg20519495	chr2:9833422	-0.00448302	-3.42055	0.000417062	-0.0047831	-3.6495	0.000384131					TAF1B (-150,061), YWHAQ (-62,678)
cg11659320	chr10:126192005	0.0036164	2.75931	0.00041874	0.00348021	2.6554	0.0013601	LHPP	Body			LHPP (+41,602), FAM53B (+240,614)
cg14127859	chr9:96716928	0.00217821	1.66197	0.00042278	0.00229757	1.75305	0.000452824	BARX1	Body	chr9:96713326-96718186	Island	BARX1 (+726)
cg08460812	chr4:109087419	0.00704516	5.37546	0.000424801	0.00632043	4.82249	0.00282222	LOC641518	TSS1500	chr4:109087747-109090407	N_Shore	LEF1 (+2,159), HADH (+176,550)
cg06875318	chr12:122064821	0.00105248	0.803045	0.000426213	0.000983903	0.750718	0.00187554	ORAI1	1stExon	chr12:122064176-122065142	Island	ORAI1 (+367)
cg17616192	chr17:80009015	-0.00459865	-3.50877	0.00042673	-0.00524076	-3.9987	0.000152438	GPS1	TSS1500	chr17:80008514-80010567	Island	GPS1 (-819), RFNG (+635)
cg25526498	chr8:41014388	0.00312867	2.38717	0.000427468	0.0029801	2.27381	0.00150121					ZMAT4 (-259,045), SFRP1 (+152,628)
cg01012943	chr3:47926318	0.00166008	1.26664	0.000427617	0.00181896	1.38786	0.000272085	MAP4	Body			DHX30 (+81,901), MAP4 (+204,444)
cg19544662	chr2:88752056	0.00154469	1.1786	0.000429628	0.00174974	1.33505	0.000167973	FOXI3	TSS200	chr2:88751335-88752865	Island	TEX37 (-72,113), THNSL2 (+281,078)
cg10796237	chr15:33118753	-0.00190668	-1.4548	0.000430679	-0.00219607	-1.6756	0.000129901	FMN1	Body			GREM1 (+108,579), FMN1 (+241,332)
cg16564766	chr5:112447842	0.00397788	3.03512	0.000430938	0.00450514	3.43742	0.00016926	MCC	Body			DCP2 (+135,410), TSSK1B (+322,886)
cg07162537	chr10:7984701	-0.00375927	-2.86832	0.000432992	-0.00326866	-2.49399	0.00382057	TAF3	Body			GATA3 (-111,955), TAF3 (+124,235)
cg01125563	chr4:768644	-0.00372742	-2.84402	0.000437584	-0.00367066	-2.80071	0.00108817					CPLX1 (+51,342), PCGF3 (+69,091)
cg00528079	chr16:10060873	0.00325592	2.48427	0.000438728	0.00257649	1.96587	0.00830664	GRIN2A	Body			GRIN2A (+215,738), C16orf72 (+875,369)
cg10148635	chr19:14097159	0.00115416	0.880626	0.000438755	0.00113284	0.86436	0.00111694	RFX1	Body			RFX1 (+19,938), DCAF15 (+33,856)
cg24969605	chr5:139555269	0.000565497	0.431474	0.000440185	0.000612694	0.467485	0.000329486	C5orf32	5'UTR	chr5:139554389-139555457	Island	CYSTM1 (+1,043), PFDN1 (+127,437)
cg11725265	chr14:104001089	0.00104114	0.794389	0.000441532	0.000936046	0.714203	0.00279229	TRMT61A	Body	chr14:104000887-104001138	Island	TRMT61A (+5,569), BAG5 (+27,546)
cg21063991	chr2:202046134	-0.00267086	-2.03786	0.000441694	-0.00267011	-2.03729	0.000924126	CASP10	TSS1500			CASP10 (-1,470)
cg22337620	chr18:3689357	-0.00617213	-4.70934	0.000441771	-0.00593927	-4.53167	0.00141893	DLGAP1	Body			TGIF1 (+237,683), DLGAP1 (+765,978)
cg00854933	chr1:41447341	0.00227033	1.73226	0.000445495	0.00189171	1.44337	0.00563012	CTPS1	5'UTR	chr1:41444870-41446116	S_Shore	CTPS1 (+2,335), SLFNL1 (+41,568)
cg06655952	chr5:80364036	0.00478096	3.64787	0.000447279	0.00524417	4.0013	0.000278791	RASGRF2	Body			CKMT2 (-165,107), RASGRF2 (+107,546)
cg20565833	chr4:91137297	0.00234435	1.78874	0.000448172	0.00223959	1.70881	0.00150542	FAM190A	5'UTR			MMRN1 (+336,615)
cg06910290	chr3:58372856	-0.00858985	-6.55405	0.000448506	-0.0079418	-6.0596	0.00218488	PXK	Body			PDHB (+46,723), PXK (+54,250)
cg21674927	chr2:102644247	-0.00334453	-2.55188	0.000450489	-0.00361876	-2.76111	0.000336755	IL1R2	Body			IL1R1 (-114,999), IL1R2 (+35,942)
cg11946555	chr3:59561166	-0.00256562	-1.95757	0.000450894	-0.00287892	-2.19662	0.000199905					FAM3D (-908,592)
cg27273866	chr12:23919997	-0.00243903	-1.86098	0.000451844	-0.00233987	-1.78532	0.00149531	SOX5	Body			SOX5 (+182,640)
cg11106524	chr2:153423501	0.00417393	3.18471	0.000452931	0.0047016	3.58732	0.00019398	FMNL2	Body			ARL6IP6 (-150,927), FMNL2 (+231,751)
cg06933439	chr11:12866127	-0.00245896	-1.87618	0.00045438	-0.00227603	-1.73661	0.00207702	TEAD1	Body			ARNTL (-433,218), TEAD1 (+99,540)
cg21667069	chr11:67778641	-0.00215898	-1.6473	0.000454581	-0.00236217	-1.80233	0.000297963	ALDH3B1	5'UTR			NDUFS8 (-19,453), ALDH3B1 (+2,594)
cg21961336	chr1:208042121	0.00070141	0.535176	0.000457269	0.000682867	0.521028	0.00128922			chr1:208041862-208042718	Island	CD34 (+42,626), CD46 (+116,720)
cg06054941	chrX:12074007	-0.00653975	-4.98983	0.00045814	-0.00635062	-4.84552	0.00132607					FRMPD4 (-82,578), MSL3 (+297,730)
cg26802333	chr16:56716182	0.00155372	1.18549	0.000458328	0.00158687	1.21078	0.00073995	MT1X	TSS200	chr16:56715992-56716425	Island	MT1X (-154)
cg23371016	chr2:1565328	-0.00372529	-2.84239	0.00046045	-0.00424086	-3.23578	0.000168802					TPO (+148,096), PXDN (+182,950)
cg06130950	chr11:123612538	-0.000936022	-0.714185	0.000462704	-0.0010387	-0.792529	0.000247675	ZNF202	TSS200	chr11:123611898-123612545	Island	ZNF202 (-161)
cg08655701	chr19:10363255	-0.000801598	-0.611619	0.000463623	-0.000874117	-0.666952	0.000316213	MRPL4	Body	chr19:10362771-10363384	Island	MRPL4 (+613)
cg05374820	chr8:23355844	-0.00272798	-2.08145	0.000463872	-0.00268314	-2.04724	0.00116381					ENTPD4 (-40,637), SLC25A37 (-30,474)
cg13467732	chr1:45798780	-0.00181875	-1.38771	0.000463978	-0.00207435	-1.58273	0.000165703	MUTYH	Body			TOE1 (-6,562), HPDL (+6,236)
cg00975125	chr3:111753597	0.00236549	1.80487	0.000465205	0.00210687	1.60754	0.00322404					TMPRSS7 (-4,956)
cg18101914	chr7:1585465	-0.00294714	-2.24867	0.000465498	-0.00289492	-2.20882	0.00117298	TMEM184A	3'UTR	chr7:1587240-1587693	N_Shore	TMEM184A (+10,601), MAFK (+15,116)
cg03108257	chr1:115125395	-0.00220456	-1.68208	0.0004656	-0.00209648	-1.59961	0.00165944	BCAS2	TSS1500			BCAS2 (-1,136)
cg03212161	chr1:158027914	-0.00209666	-1.59975	0.000465863	-0.00210872	-1.60895	0.000900606	KIRREL	Body			CD1D (-121,823), KIRREL (+64,515)
cg14243323	chr10:60145056	-0.000852015	-0.650087	0.00046626	-0.000888845	-0.678189	0.000571147	TFAM	TSS200	chr10:60144723-60145335	Island	TFAM (+275)
cg00063284	chr11:72446697	-0.00245367	-1.87215	0.00047115	-0.00293426	-2.23884	7.86497e-05	ARAP1	5'UTR			PDE2A (-61,201), ARAP1 (+16,751)
cg24743668	chr4:15134583	0.00680353	5.19109	0.000472036	0.00599885	4.57712	0.00357166	LOC101929095	Body			C1QTNF7 (-206,977), CPEB2 (+130,286)
cg07612991	chr8:1105035	-0.00201807	-1.53979	0.00047226	-0.00213465	-1.62874	0.000487517			chr8:1105083-1105435	N_Shore	TDRP (-609,255), DLGAP2 (-344,497)
cg09873502	chr8:54752785	0.00183003	1.39631	0.000472621	0.00175871	1.34189	0.00152479	ATP6V1H	Body	chr8:54755576-54756109	N_Shelf	OPRK1 (-588,529), ATP6V1H (+3,037)
cg07353731	chr12:123341735	0.00196958	1.50279	0.000472856	0.00189998	1.44968	0.00146468	HIP1R	Body			HIP1R (+21,763), VPS37B (+39,256)
cg03506099	chr14:65099398	0.00265057	2.02238	0.000473033	0.00279012	2.12886	0.000520802					PLEKHG3 (-71,756), PPP1R36 (+82,779)
cg24153924	chr1:159885695	-0.00193485	-1.47629	0.000473429	-0.00182319	-1.3911	0.00188201					CCDC19 (-15,743), TAGLN2 (+9,827)
cg09307742	chr12:123634957	0.000979054	0.747018	0.0004744	0.000964294	0.735756	0.00115598			chr12:123634826-123636176	Island	PITPNM2 (-39,983), MPHOSPH9 (+71,484)
cg13322256	chr11:74177091	0.00181072	1.38158	0.000474746	0.00202116	1.54214	0.000233366	KCNE3	5'UTR	chr11:74178175-74178801	N_Shore	PGM2L1 (-67,574), KCNE3 (+1,582)
cg16325648	chr3:151878735	-0.00346449	-2.64341	0.000475019	-0.003414	-2.60488	0.00114607					MBNL1 (-107,094), SUCNR1 (+287,305)
cg05031960	chr13:79943539	-0.00581604	-4.43764	0.000477233	-0.00540038	-4.12049	0.00213028	RBM26	Body			RNF219 (-710,226), RBM26 (+36,384)
cg01204655	chr5:156692969	-0.0006496	-0.495645	0.00048117	-0.000740285	-0.564837	0.000175035	CYFIP2	TSS200	chr5:156692812-156693749	Island	CYFIP2 (-169)
cg16386293	chr1:150480856	-0.00267848	-2.04368	0.000481496	-0.00285278	-2.17667	0.00045524	ECM1	Body			ECM1 (+305)
cg05039463	chr14:91282525	0.00140781	1.07416	0.000483355	0.00162276	1.23817	0.000147634	TTC7B	1stExon	chr14:91282227-91282757	Island	TTC7B (+236)
cg07672102	chr17:77474046	-0.007329	-5.59203	0.000483598	-0.00726863	-5.54596	0.00106077	RBFOX3	5'UTR			RBFOX3 (+4,517), ENGASE (+403,020)
cg07389319	chr3:196368700	-0.00406753	-3.10353	0.000490975	-0.00363918	-2.77669	0.0032163	NRROS	5'UTR	chr3:196366394-196366919	S_Shore	NRROS (+2,144), CEP19 (+70,464)
cg09874605	chr15:68123157	-0.00203709	-1.5543	0.000492447	-0.002079	-1.58628	0.000795451	LBXCOR1	Body	chr15:68115485-68122575	S_Shore	PIAS1 (-223,360), SKOR1 (+11,116)
cg17466131	chr4:186578190	0.0017858	1.36256	0.00049264	0.00178991	1.3657	0.000988757	SORBS2	Body			PDLIM3 (-121,529), SORBS2 (+299,616)
cg17036741	chr19:36737178	-0.00924647	-7.05506	0.000493591	-0.0120384	-9.18527	1.74693e-05			chr19:36736021-36736884	S_Shore	ZNF565 (-31,196), ZFP14 (+132,923)
cg18507053	chr22:45316338	-0.0047835	-3.64981	0.000494473	-0.00511436	-3.90225	0.000445298	PHF21B	Body	chr22:45312218-45312475	S_Shelf	PHF21B (+89,243), ARHGAP8 (+217,957)
cg25827571	chr1:44636462	0.00326031	2.48761	0.000494585	0.00308543	2.35418	0.00184634					DMAP1 (-42,701), KLF17 (+51,941)
cg18243046	chr10:92922571	0.000821228	0.626597	0.000496052	0.000858951	0.65538	0.000574632	PCGF5	TSS200			ANKRD1 (-241,539), PCGF5 (-57,974)
cg19277768	chr10:104102877	-0.00299373	-2.28421	0.000496299	-0.00316072	-2.41163	0.000511854	GBF1	Body			NFKB2 (-51,477), GBF1 (+97,589)
cg12331160	chr2:135290945	0.00259872	1.98283	0.000496822	0.00209838	1.60106	0.00773877	TMEM163	Body			TMEM163 (+185,625), MGAT5 (+413,193)
cg12653327	chr3:55638682	-0.00382066	-2.91516	0.000497955	-0.0039669	-3.02674	0.000624029	ERC2	3'UTR			WNT5A (-114,710), ERC2 (+863,709)
cg22996592	chrX:153220639	0.00316748	2.41679	0.000498745	0.00313724	2.39371	0.00114057	HCFC1	Body	chrX:153219631-153220640	Island	RENBP (-10,497), HCFC1 (+16,619)
cg17092761	chr4:187664780	0.00290931	2.2198	0.000499057	0.00373163	2.84724	2.26648e-05					FAT1 (-19,772)
cg26721665	chr9:128763990	0.00531477	4.05517	0.000502358	0.00492	3.75396	0.00236203					MVB12B (-325,138), PBX3 (+254,274)
cg11704114	chr12:21509398	-0.0055	-4.1965	0.000502786	-0.00475755	-3.63001	0.00438975	SLCO1A2	5'UTR			IAPP (-16,420), SLCO1B1 (+225,263)
cg25658728	chr2:160204112	-0.00174609	-1.33227	0.000505474	-0.00153605	-1.172	0.00378842	BAZ2B	Body			WDSUB1 (-61,010), BAZ2B (+269,091)
cg11943735	chr4:6260806	-0.00294345	-2.24585	0.000506426	-0.0030725	-2.34432	0.000606266					JAKMIP1 (-58,525), WFS1 (-10,771)
cg25447549	chr5:150603693	0.00104767	0.799374	0.00050777	0.00102125	0.779218	0.00135345	CCDC69	TSS200	chr5:150603213-150603753	Island	CCDC69 (+13)
cg13052874	chrX:39812595	0.00426644	3.25529	0.000509407	0.00399527	3.04839	0.00212584					BCOR (+144,061)
cg10997922	chr18:55470506	0.00247475	1.88824	0.000509463	0.00272146	2.07647	0.000313039			chr18:55469056-55471263	Island	ATP8B1 (-180)
cg06983508	chr3:124930822	-0.00541525	-4.13184	0.000509993	-0.00483619	-3.69001	0.00336524	SLC12A8	5'UTR	chr3:124931161-124931747	N_Shore	SLC12A8 (-580)
cg26486111	chr16:79646944	0.00210852	1.6088	0.000513118	0.00185984	1.41906	0.00376756					DYNLRB2 (-927,910), MAF (-12,334)
cg17100200	chr1:42618313	0.00252163	1.924	0.000514071	0.00258919	1.97555	0.000753728	GUCA2B	TSS1500			GUCA2B (-779)
cg24399406	chr17:33895357	0.00123968	0.945878	0.000516199	0.00105316	0.803564	0.00522432			chr17:33894866-33895142	S_Shore	SLFN14 (-10,241), PEX12 (+10,291)
cg08567517	chr20:56286603	-0.00273995	-2.09058	0.000519071	-0.00285998	-2.18217	0.000633766	PMEPA1	TSS1500	chr20:56283891-56285395	S_Shore	PMEPA1 (-1,646)
cg12084866	chr17:39485627	-0.00205304	-1.56647	0.000519995	-0.00240574	-1.83558	0.000123961					KRTAP17-1 (-13,681), KRT33A (+21,437)
cg23258585	chr20:21483913	-0.00228953	-1.74691	0.000520587	-0.00242348	-1.84912	0.000529365			chr20:21485932-21496714	N_Shelf	NKX2-4 (-105,248), NKX2-2 (+10,751)
cg26650574	chr21:16241434	0.00314631	2.40063	0.000521738	0.00296714	2.26392	0.00200642					SAMSN1 (-285,712), NRIP1 (+195,887)
cg03004027	chr14:65433410	0.00296628	2.26327	0.000522398	0.00308987	2.35757	0.000648838	RAB15	Body			GPX2 (-23,880), RAB15 (+5,465)
cg09800783	chr21:34640584	-0.00275814	-2.10446	0.00052249	-0.0030618	-2.33615	0.000280442	IL10RB	Body	chr21:34638515-34639075	S_Shore	IFNAR1 (-56,625), IL10RB (+1,922)
cg18951543	chr7:157633867	-0.00560885	-4.27955	0.00052301	-0.00680751	-5.19413	6.89142e-05	PTPRN2	Body	chr7:157631319-157631615	S_Shelf	DNAJB6 (+504,208), PTPRN2 (+746,504)
cg11718989	chr5:156990923	-0.00499432	-3.81067	0.00052367	-0.00556886	-4.24904	0.000258648	ADAM19	Body			ADAM19 (+11,860), NIPAL4 (+103,897)
cg14969125	chr22:32959103	-0.00164464	-1.25486	0.000524955	-0.00129349	-0.986935	0.00970875	SYN3	Body			TIMP3 (-238,584), FBXO7 (+88,441)
cg09384411	chr3:44063756	0.000996282	0.760163	0.00052517	0.000998826	0.762104	0.00104469			chr3:44063314-44063837	Island	TOPAZ1 (-219,622), ABHD5 (+331,395)
cg14807263	chr8:117036403	0.00300414	2.29216	0.00052547	0.0030196	2.30395	0.00101189	LINC00536	Body			TRPS1 (-355,176), EIF3H (+731,657)
cg19522332	chr3:178866004	0.00071444	0.545118	0.000527759	0.000723841	0.552291	0.000922233	PIK3CA	TSS1500	chr3:178866068-178866908	N_Shore	PIK3CA (-307)
cg14810313	chr14:66417212	-0.00246125	-1.87793	0.000528182	-0.0026979	-2.0585	0.000340109					GPHN (-556,913), FUT8 (+539,903)
cg16373880	chr1:183274638	0.00232282	1.77231	0.000529653	0.00220227	1.68034	0.00193113	NMNAT2	Body			NMNAT2 (+113,099), LAMC2 (+119,216)
cg06520829	chr1:21680109	-0.00349177	-2.66422	0.000529791	-0.00296462	-2.26201	0.00537311					NBPF3 (-86,522), ECE1 (-63,128)
cg21702731	chr14:85859938	0.00331379	2.52842	0.000533173	0.00323115	2.46537	0.00143559	LINC00911	TSS1500			FLRT2 (-136,550)
cg07939111	chr20:43683766	0.00315476	2.40708	0.000535219	0.00347756	2.65338	0.00031472	STK4	Body			KCNS1 (+45,987), STK4 (+88,652)
cg09032957	chr18:13539059	-0.00484218	-3.69458	0.000536041	-0.00413147	-3.15231	0.00522154	LDLRAD4	Body			FAM210A (+187,500), LDLRAD4 (+320,274)
cg11590282	chr11:2036771	-0.00470655	-3.5911	0.000537951	-0.00510424	-3.89453	0.000397815			chr11:2033707-2033991	S_Shelf	MRPL23 (+68,264), IGF2 (+125,697)
cg10245871	chr1:17940652	0.00449175	3.4272	0.000539242	0.00471545	3.59789	0.000614745	ARHGEF10L	Body			ACTL8 (-141,156), ARHGEF10L (+74,323)
cg19738904	chr6:160010790	0.000955694	0.729195	0.000541542	0.000971113	0.740959	0.000918445					SOD2 (+103,570), FNDC1 (+420,362)
cg12149272	chr12:10365462	-0.000775078	-0.591384	0.00054422	-0.00065182	-0.497339	0.00592035	GABARAPL1	TSS200	chr12:10365369-10365721	Island	GABARAPL1 (+59)
cg13522162	chr7:148396791	0.000805446	0.614555	0.000544652	0.000792015	0.604308	0.00134176	CUL1	5'UTR	chr7:148395430-148397002	Island	CUL1 (+788)
cg11186432	chr6:167821229	0.00483467	3.68886	0.000545789	0.0049081	3.74488	0.000935277					TCP10 (-23,276), C6orf123 (+376,310)
cg04876855	chr16:81026117	0.00237398	1.81135	0.00054648	0.00234422	1.78864	0.00128477	CMC2	Body			CDYL2 (-187,892), CMC2 (+14,602)
cg16942327	chr3:193967745	-0.00318997	-2.43395	0.000547277	-0.00357567	-2.72824	0.000258112					CPN2 (+104,312), HES1 (+113,812)
cg21687610	chr4:159739343	-0.00248987	-1.89977	0.000547355	-0.00227614	-1.7367	0.00284131	FNIP2	Body			RAPGEF2 (-449,546), FNIP2 (+49,054)
cg10285365	chr8:125561380	-0.002289	-1.74651	0.000548189	-0.0020325	-1.5508	0.00370942	NDUFB9	Body			NDUFB9 (+10,037), MTSS1 (+179,290)
cg00283607	chr6:136275112	-0.00250158	-1.90871	0.000549047	-0.00226022	-1.72455	0.00306862	PDE7B	Body			PDE7B (+102,279), MTFR2 (+296,337)
cg24140629	chr7:105752950	0.000898284	0.685391	0.000549223	0.000906368	0.691559	0.00101022	SYPL1	TSS200	chr7:105752103-105753148	Island	SYPL1 (+72)
cg09651302	chr11:68851880	-0.00200432	-1.5293	0.000549577	-0.0023371	-1.78321	0.000143732	TPCN2	Body	chr11:68849897-68850551	S_Shore	CCND1 (-603,975), TPCN2 (+35,516)
cg00885266	chr16:4897918	0.00106008	0.808838	0.000552424	0.00110719	0.844784	0.000667676	GLYR1	TSS1500	chr16:4896606-4898243	Island	UBN1 (-4,298), GLYR1 (-576)
cg07220032	chr13:24742701	-0.0038858	-2.96487	0.000553207	-0.00360815	-2.75302	0.00245506	SPATA13	5'UTR			C1QTNF9 (-138,603), SPATA13 (+188,758)
cg01094301	chr19:47745212	-0.00255857	-1.95219	0.000553336	-0.00266122	-2.03051	0.000698425			chr19:47746337-47746630	N_Shore	CCDC9 (-14,504), BBC3 (-9,190)
cg27491509	chr22:50354243	-0.0015628	-1.19242	0.000554029	-0.00160438	-1.22414	0.000814374	PIM3	1stExon	chr22:50353596-50357215	Island	PIM3 (+83)
cg14524190	chr1:66904465	0.0039628	3.02362	0.000554293	0.00381043	2.90736	0.00171346					SGIP1 (-95,500), PDE4B (+646,269)
cg27485269	chr8:39441473	-0.00298893	-2.28056	0.00055592	-0.00314441	-2.39918	0.000617006	ADAM18	TSS1500			ADAM18 (-624)
cg21555435	chr14:106380360	0.003755	2.86507	0.000558068	0.00364889	2.7841	0.00154687					TMEM121 (+387,421)
cg26148923	chr3:177310535	0.00406273	3.09986	0.000558602	0.00411834	3.14229	0.000960294	LINC00578	Body			KCNMB2 (-965,953), TBL1XR1 (-396,270)
cg11123381	chr7:36554614	-0.00216197	-1.64959	0.000559054	-0.00219452	-1.67442	0.000957713	AOAH	Body			ANLN (+125,200), AOAH (+209,539)
cg18035056	chr6:151216137	-0.00417975	-3.18915	0.000559979	-0.00375116	-2.86214	0.00344486	MTHFD1L	Body			AKAP12 (-344,997), MTHFD1L (+29,453)
cg23923462	chr10:99186006	0.0010983	0.838005	0.00056001	0.00112574	0.858939	0.000841035	PGAM1	TSS200	chr10:99185778-99186294	Island	PGAM1 (+90)
cg24786875	chr5:94027853	0.00319326	2.43645	0.000561389	0.00345429	2.63562	0.000415217	ANKRD32	Body			ANKRD32 (+73,802), MCTP1 (+592,426)
cg25369709	chr18:21474769	-0.00397292	-3.03134	0.000566198	-0.00400168	-3.05328	0.00105592	LAMA3	Body			CABYR (-244,173), LAMA3 (+205,363)
cg01663440	chr12:1056096	0.00307838	2.34881	0.000566334	0.00318913	2.4333	0.000757684	RAD52	5'UTR	chr12:1058481-1059430	N_Shelf	RAD52 (+2,792), WNK1 (+194,008)
cg26413319	chr8:37190139	-0.00196896	-1.50231	0.000567177	-0.00208569	-1.59138	0.000574918	MIR1268A	Body			ZNF703 (-363,130), KCNU1 (+548,248)
cg24375470	chr2:68066948	-0.00193191	-1.47405	0.000567915	-0.00159052	-1.21357	0.00723254					C1D (+223,167), ETAA1 (+442,498)
cg15775138	chr7:127744389	0.000902889	0.688905	0.000569108	0.00112719	0.860042	4.77551e-05			chr7:127744194-127744554	Island	LEP (-136,948), LRRC4 (-73,267)
cg03604939	chr1:67495159	-0.00362718	-2.76754	0.000569241	-0.00289308	-2.20742	0.00914885	SLC35D1	Body			SLC35D1 (+24,623), MIER1 (+104,518)
cg01242576	chr6:46760990	-0.00423304	-3.22981	0.000570184	-0.00444246	-3.38959	0.000626727	MEP1A	TSS200			MEP1A (-137)
cg10043414	chr13:109754127	-0.00525239	-4.00758	0.00057036	-0.00510761	-3.89711	0.00156466	MYO16	Body			MYO16 (+505,628), IRS2 (+684,788)
cg20120737	chr17:1484778	0.00252325	1.92524	0.000570935	0.00278908	2.12807	0.000329001	SLC43A2	Body			PITPNA (-18,669), SLC43A2 (+47,352)
cg17092523	chr12:6571600	0.00250122	1.90843	0.000571437	0.00265803	2.02808	0.00055604	VAMP1	3'UTR			VAMP1 (+8,243), TAPBPL (+10,351)
cg24513883	chr6:33290607	-0.00231855	-1.76905	0.000575165	-0.00190953	-1.45697	0.00728257	DAXX	5'UTR	chr6:33290370-33291087	Island	DAXX (+184)
cg09166770	chr16:30941758	0.000847307	0.646495	0.000577118	0.000891707	0.680373	0.000637231	FBXL19	Body	chr16:30941430-30941934	Island	ORAI3 (-18,629), FBXL19 (+5,863)
cg06352406	chr10:7454063	0.00164389	1.25429	0.000577572	0.00154578	1.17943	0.00222615	SFMBT2	TSS1500	chr10:7449376-7455339	Island	SFMBT2 (-2,761)
cg15640140	chr19:17972376	0.00268361	2.0476	0.000579361	0.0027767	2.11862	0.00073873	RPL18AP3	Body	chr19:17970454-17971123	S_Shore	SLC5A5 (-10,406), RPL18A (+1,692)
cg24523950	chr1:160001329	0.000909716	0.694113	0.000580503	0.00100726	0.768541	0.000328003	PIGM	1stExon	chr1:160001295-160001989	Island	PIGM (+454)
cg20507125	chr7:129027704	0.00208841	1.59346	0.000584784	0.00222087	1.69452	0.000564146	AHCYL2	Body			STRIP2 (-46,570), AHCYL2 (+162,841)
cg25558731	chr14:77031740	0.00218636	1.66819	0.000585754	0.00191245	1.4592	0.00448045					VASH1 (-196,792), ESRRB (+157,860)
cg04940214	chr16:88528734	-0.00271767	-2.07358	0.000591137	-0.00302231	-2.30602	0.000306978	ZFPM1	Body			ZC3H18 (-108,055), ZFPM1 (+9,010)
cg00850340	chr10:126432777	0.00156255	1.19222	0.000591352	0.0017159	1.30923	0.000368637	FAM53B	5'UTR	chr10:126431314-126433285	Island	FAM53B (-159)
cg22318776	chr4:1893201	0.00159574	1.21755	0.000592557	0.00168455	1.28531	0.000625696	WHSC1	TSS1500			WHSC1 (-1,371)
cg00524296	chr16:88928681	0.000907573	0.692479	0.000592944	0.00101524	0.774628	0.000290537	PABPN1L	Body			PABPN1L (+4,345), TRAPPC2L (+5,188)
cg25369062	chr5:147286719	0.00202565	1.54557	0.000593875	0.00165715	1.26441	0.00764679	C5orf46	TSS1500			C5orf46 (-655)
cg10806318	chr11:70374297	-0.00201098	-1.53438	0.000595303	-0.00206861	-1.57835	0.000866699	SHANK2	Body			CTTN (+129,651), SHANK2 (+484,075)
cg12795947	chr8:83290563	-0.00593815	-4.53081	0.000596448	-0.00618082	-4.71597	0.000740604					SNX16 (-536,043)
cg08382934	chr5:111075329	-0.00199176	-1.51971	0.000599163	-0.00216519	-1.65204	0.000435076	NREP	Body			STARD4 (-227,122), NREP (+237,299)
cg06126413	chr15:25301783	0.00225601	1.72133	0.00060055	0.001962	1.49701	0.0047977	SNORD116-9	TSS1500			SNURF (+101,603), UBE3A (+352,012)
cg24375999	chr2:239141043	0.00315155	2.40463	0.000601202	0.00318449	2.42976	0.00107535	LOC643387	Body	chr2:239140096-239140659	S_Shore	ILKAP (-28,674), HES6 (+7,722)
cg07673376	chr2:220429911	-0.00197668	-1.50821	0.000601389	-0.00135591	-1.03456	0.0249753	OBSL1	Body	chr2:220428115-220428342	S_Shore	CHPF (-21,403), OBSL1 (+6,100)
cg22323287	chr17:48775390	-0.00292926	-2.23503	0.000601576	-0.0027786	-2.12007	0.00212089	ANKRD40	Body			ANKRD40 (+9,895), ABCC3 (+63,173)
cg26077228	chr17:80408536	0.00109472	0.835274	0.000603307	0.00113788	0.868204	0.000775098	C17orf62	5'UTR	chr17:80408294-80408879	Island	C17orf62 (+49)
cg04913265	chr11:133939627	-0.010452	-7.97485	0.00060483	-0.010637	-8.116	0.000991892	JAM3	Body	chr11:133938850-133939681	Island	JAM3 (+808)
cg25750688	chr7:63037165	0.0067334	5.13758	0.00060618	0.00740131	5.6472	0.000360852			chr7:63041128-63041368	N_Shelf	ZNF727 (-468,656)
cg03886837	chr3:10262665	0.00226958	1.73169	0.000606775	0.00237385	1.81125	0.000715143	IRAK2	Body			TATDN2 (-27,042), IRAK2 (+56,117)
cg02556855	chr16:87250516	0.00976079	7.44748	0.000608535	0.0106067	8.09289	0.000443104			chr16:87250097-87250745	Island	FBXO31 (+166,847), FOXL1 (+638,402)
cg09089239	chr21:37357154	-0.00538122	-4.10587	0.000608585	-0.00557495	-4.25368	0.0008075	LOC101928269	Body			RUNX1 (-935,514), SETD4 (+75,405)
cg13969402	chr3:190040361	0.0011351	0.866078	0.000609186	0.00137157	1.04651	8.82931e-05	CLDN1	TSS200	chr3:190039817-190040465	Island	CLDN1 (-98)
cg19374303	chr19:5243839	0.00184264	1.40593	0.000609339	0.00193846	1.47904	0.000671413	PTPRS	Body	chr19:5243869-5244393	N_Shore	PTPRS (+96,975), KDM4B (+274,708)
cg12360534	chr11:82387736	0.0117896	8.99544	0.000609375	0.0118084	9.00985	0.00120569					PRCP (+223,736)
cg04272820	chr17:38228538	-0.00186908	-1.42611	0.000609392	-0.00191155	-1.45851	0.000948394	THRA	5'UTR			THRA (+9,476), NR1D1 (+28,440)
cg23497306	chr5:140626788	0.00781626	5.9638	0.000609794	0.00744258	5.67869	0.00204289	PCDHB15	1stExon	chr5:140626444-140627373	Island	PCDHB15 (+1,642), SLC25A2 (+56,824)
cg19925518	chr10:90851787	0.00513243	3.91604	0.000610839	0.00425324	3.24522	0.00718031					ACTA2 (-100,641), CH25H (+115,284)
cg09587845	chr22:21429946	0.00270538	2.0642	0.000614381	0.00316958	2.41839	0.000151296					SLC7A4 (-43,100), GGT2 (+151,980)
cg06250549	chr16:85196757	0.00186115	1.42006	0.000614501	0.00131166	1.0008	0.0216523			chr16:85196735-85196992	Island	GSE1 (-450,065), FAM92B (-50,644)
cg21156684	chr1:6411612	-0.00189632	-1.44689	0.000615059	-0.00180332	-1.37593	0.00210506	ACOT7	Body			GPR153 (-90,578), ACOT7 (+34,261)
cg07126839	chr17:74261637	0.00126965	0.96874	0.000617392	0.001245	0.949934	0.00153972	FAM100B	1stExon	chr17:74261127-74262282	Island	RNF157 (-25,184), PRPSAP1 (+88,593)
cg22364890	chr7:2953836	-0.00251132	-1.91614	0.000618074	-0.00256877	-1.95997	0.000959138	CARD11	Body			GNA12 (-69,879), CARD11 (+129,743)
cg27056425	chr6:27776039	-0.000785779	-0.599549	0.000618195	-0.000758151	-0.578469	0.00180936	HIST1H2AI	1stExon	chr6:27775329-27776258	Island	HIST1H3H (-1,803), HIST1H2BL (-331), HIST1H2AI (+141)
cg01460957	chr1:209329533	0.00802153	6.12043	0.000618433	0.0085642	6.53448	0.000565534					PLXNA2 (-911,869), CAMK1G (-427,529)
cg27315279	chr10:120966843	0.00102703	0.783626	0.000618564	0.00109736	0.837283	0.000555158	GRK5	TSS1500	chr10:120966127-120967623	Island	GRK5 (-258)
cg21967560	chr8:144911168	0.000483933	0.369241	0.000621101	0.000550179	0.419786	0.000237947	PUF60	Body	chr8:144911055-144912075	Island	PUF60 (+861)
cg14675124	chr3:153324826	-0.004193	-3.19926	0.00062135	-0.00367192	-2.80167	0.00458005					ARHGEF26 (-513,966), RAP2B (+444,798)
cg21399271	chr6:87827977	-0.00372413	-2.84151	0.000621859	-0.00384996	-2.93752	0.00084955					ZNF292 (-37,290), CGA (-23,154)
cg27559378	chr1:48628705	-0.00174472	-1.33122	0.000623953	-0.00152563	-1.16406	0.00468671	SKINTL	Body			TRABD2B (-166,139), SLC5A9 (-59,654)
cg17636008	chr10:121136854	0.00197675	1.50826	0.000623954	0.00218458	1.66684	0.000362006	MIR4681	TSS1500			RGS10 (+165,366), GRK5 (+169,754)
cg07705994	chr16:12782949	-0.00243721	-1.85959	0.000624321	-0.00205176	-1.56549	0.00645633	CPPED1	Body			CPPED1 (+114,925), SNX29 (+712,355)
cg14613079	chr22:37211265	0.00538075	4.10551	0.000626678	0.00532418	4.06235	0.00141248	PVALB	ExonBnd	chr22:37212769-37213467	N_Shore	IFT27 (-39,094), PVALB (+4,258)
cg09127027	chr15:75107410	-0.00171051	-1.30512	0.000627957	-0.00152307	-1.1621	0.00402487	LMAN1L	Body			CPLX3 (-11,478), LMAN1L (+2,354)
cg18234280	chr11:5257248	0.0026133	1.99395	0.000628276	0.00240473	1.83481	0.00297774	HBD	TSS1500			HBB (-8,948), HBD (-1,371)
cg00852548	chr10:98898335	0.00270436	2.06342	0.000628789	0.00260314	1.9862	0.001888	SLIT1	Body			SLIT1 (+47,342), C10orf12 (+157,295)
cg04581073	chr6:37776593	-0.00368626	-2.81262	0.000629499	-0.00354361	-2.70378	0.00192363					MDGA1 (-110,828), ZFAND3 (-10,682)
cg13808508	chr9:94187090	0.000748032	0.570749	0.000630401	0.000692843	0.528639	0.00272782	NFIL3	TSS1500	chr9:94185651-94187296	Island	NFIL3 (-947)
ch.2.3260358R	chr2:159905508	-0.00243945	-1.8613	0.00063042	-0.0026322	-2.00837	0.000506233	TANC1	5'UTR			TANC1 (+80,326), WDSUB1 (+237,595)
cg13716760	chr9:15371248	0.00318165	2.4276	0.000634468	0.00301556	2.30087	0.0022427					FREM1 (-460,256), SNAPC3 (-51,454)
cg17178888	chr5:159739851	-0.000856824	-0.653757	0.000634822	-0.000727345	-0.554964	0.00609963	CCNJL	TSS1500	chr5:159738781-159739913	Island	CCNJL (-245)
cg13722999	chr9:29826639	-0.000782323	-0.596913	0.000635118	-0.000821	-0.626423	0.000723857			chr9:29826526-29826736	Island	NONE
cg17187521	chr12:125003379	-0.00191065	-1.45783	0.000635472	-0.00228769	-1.7455	0.000112254	NCOR2	5'UTR	chr12:125003217-125003482	Island	NCOR2 (-23,582), SCARB1 (+345,014)
cg04914231	chr16:30006637	-0.00270608	-2.06474	0.000638181	-0.00261031	-1.99167	0.00188125	INO80E	TSS1500	chr16:30006578-30007874	Island	INO80E (+23)
cg05705892	chr17:61063705	-0.0025797	-1.96831	0.000640839	-0.00257552	-1.96512	0.00130934	MIR548W	Body			MARCH10 (-178,011), TANC2 (-23,212)
cg13371910	chr6:69990372	-0.00246588	-1.88146	0.00064227	-0.00255913	-1.95261	0.000838801	BAI3	Body			LMBRD1 (+516,631), BAI3 (+645,114)
cg18282079	chr1:245389361	0.00187678	1.43199	0.000643733	0.0015962	1.2179	0.00606294	KIF26B	Body			KIF26B (+71,075)
cg05069385	chr6:32098247	-0.000911996	-0.695853	0.000643778	-0.00101664	-0.775696	0.00033427	FKBPL	TSS200	chr6:32097820-32098086	S_Shore	ATF6B (-2,231), FKBPL (-180)
cg14389418	chr9:140151348	0.00175923	1.34229	0.000644279	0.00142479	1.08711	0.0088055	COBRA1	Body	chr9:140149205-140150502	S_Shore	TOR4A (-20,853), NELFB (+1,724)
cg03333423	chr6:161570358	-0.00289029	-2.20529	0.00064766	-0.00255739	-1.95129	0.00435718	AGPAT4	Body			AGPAT4 (+124,735), MAP3K4 (+157,543)
cg16262201	chr1:3157480	-0.00154844	-1.18146	0.000651951	-0.00181198	-1.38254	0.000158296	PRDM16	Body	chr1:3157509-3158300	N_Shore	ARHGEF16 (-213,510), PRDM16 (+171,706)
cg08362162	chr2:168898872	0.00357971	2.73132	0.000652624	0.00392206	2.99253	0.000429227	STK39	Body			B3GALT1 (+173,415), STK39 (+205,779)
cg10186229	chr19:53118719	0.00280492	2.14015	0.000655622	0.00274617	2.09533	0.00164978	ZNF83	5'UTR			ZNF83 (+21,620), ZNF701 (+44,803)
cg12196710	chr4:24992995	-0.00181755	-1.38679	0.00065599	-0.00180257	-1.37536	0.00143122					LGI2 (+39,506), SOD3 (+195,911)
cg25760387	chr2:149790869	0.00225869	1.72338	0.000656682	0.00197431	1.5064	0.00486234	KIF5C	Body			LYPD6B (-104,112), KIF5C (+158,051)
cg12183347	chr8:71587009	0.00628385	4.79458	0.000656868	0.00638687	4.87318	0.00107914	XKR9	5'UTR			XKR9 (+5,410), EYA1 (+687,458)
cg11440590	chr1:36637259	0.00156284	1.19245	0.000657948	0.00152854	1.16628	0.00164685	MAP7D1	Body			THRAP3 (-52,758), MAP7D1 (+15,457)
cg24599996	chr1:109791537	0.00401361	3.06238	0.000657993	0.00428405	3.26873	0.000604358	CELSR2	TSS1500	chr1:109791945-109792723	N_Shore	CELSR2 (-1,104)
cg09368070	chr1:10778038	0.00171383	1.30765	0.000658625	0.00153923	1.17443	0.00385758	CASZ1	5'UTR			CASZ1 (+78,667), PEX14 (+243,095)
cg13427473	chr15:88406836	0.00338573	2.58331	0.000667598	0.00307521	2.34639	0.00344777					NTRK3 (+392,825)
cg08273063	chr5:570685	0.00219062	1.67144	0.000670006	0.00227486	1.73572	0.000855079					SLC9A3 (-46,239), CEP72 (-41,702)
cg03596753	chr7:155713352	-0.00467808	-3.56938	0.000672357	-0.00518931	-3.95944	0.000374737					SHH (-108,386), C7orf13 (+719,996)
cg01769341	chr1:3526110	-0.00245001	-1.86936	0.000672619	-0.00255236	-1.94745	0.00083632	MEGF6	Body	chr1:3527619-3528078	N_Shore	MEGF6 (+1,949), ARHGEF16 (+155,121)
cg20533095	chr12:50585342	0.00176459	1.34638	0.000672682	0.00180295	1.37565	0.00104865	LIMA1	Body			CERS5 (-24,138), LIMA1 (+91,947)
cg16030206	chr2:68631298	-0.00275122	-2.09918	0.000675305	-0.00308546	-2.35421	0.000319338					APLF (-63,395), PLEK (+38,994)
cg04984852	chr11:1463935	-0.00538084	-4.10558	0.000675613	-0.00541684	-4.13305	0.00122862	BRSK2	Body	chr11:1464295-1464899	N_Shore	BRSK2 (+31,554), MOB2 (+44,041)
cg15796911	chr2:118594622	0.00241455	1.8423	0.000678443	0.00236982	1.80817	0.00164624			chr2:118593639-118594234	S_Shore	DDX18 (+22,397), CCDC93 (+177,087)
cg02173208	chr16:53857414	0.0100803	7.69124	0.000678897	0.0116939	8.92242	0.000185202	FTO	Body			FTO (+119,540), IRX3 (+463,261)
cg13560030	chr12:96099778	-0.00301717	-2.3021	0.000683788	-0.00281311	-2.1464	0.00280063	NTN4	Body			USP44 (-154,513), NTN4 (+84,758)
cg12024104	chr12:6662581	-0.00261714	-1.99688	0.000684593	-0.00282849	-2.15813	0.00054011	IFFO1	Body	chr12:6664425-6665336	N_Shore	IFFO1 (+2,658), GAPDH (+19,489)
cg24867302	chr4:55534703	-0.00378434	-2.88745	0.000688046	-0.00392994	-2.99854	0.000888566	KIT	Body			KIT (+10,619), KDR (+457,053)
cg23652859	chr19:59092692	-0.00594276	-4.53432	0.000689752	-0.00474478	-3.62027	0.0100844	MGC2752	Body	chr19:59092691-59093273	Island	MZF1 (-7,751)
cg04419610	chr19:48946564	-0.00402851	-3.07375	0.000690516	-0.00368426	-2.81109	0.00339183	GRIN2D	Body	chr19:48945800-48947636	Island	GRWD1 (-2,466)
cg16382382	chr1:92351047	0.000602754	0.459902	0.00069165	0.000574848	0.438609	0.0022631	TGFBR3	5'UTR	chr1:92350913-92352085	Island	TGFBR3 (+740)
cg12674357	chr6:106957945	0.00231995	1.77012	0.000694774	0.00248308	1.89459	0.00061638			chr6:106958232-106958718	N_Shore	AIM1 (-1,785)
cg09551147	chr10:106399957	0.000971073	0.740929	0.00069755	0.00102783	0.784231	0.000713198	SORCS3	TSS1500	chr10:106399567-106402812	Island	SORCS3 (-902)
cg02852989	chr19:55955292	0.00110198	0.840809	0.000698853	0.000866576	0.661197	0.0115457	SHISA7	TSS1500	chr19:55953371-55954641	S_Shore	SHISA7 (-1,063)
cg08521010	chr3:179370821	0.00101413	0.773783	0.000700641	0.0011098	0.846776	0.000468127	USP13	TSS200	chr3:179370442-179371549	Island	USP13 (+279)
cg19611570	chr7:102073548	-0.00370192	-2.82456	0.000702587	-0.00388292	-2.96267	0.000800908	ORAI2	TSS1500	chr7:102073605-102074334	N_Shore	ORAI2 (-448)
cg12351140	chr12:50451316	-0.000449418	-0.342906	0.000704334	-0.000405651	-0.309512	0.00388195	ACCN2	TSS200	chr12:50451197-50451943	Island	ASIC1 (-15)
cg22902089	chr11:46318223	0.00557957	4.25721	0.000704618	0.00509116	3.88455	0.00351154	CREB3L1	Body	chr11:46316875-46317485	S_Shore	DGKZ (-64,922), CREB3L1 (+19,012)
cg15018391	chr6:97248920	-0.00494826	-3.77552	0.000704829	-0.00525005	-4.00579	0.00068812	GPR63	5'UTR			GPR63 (+36,419), FHL5 (+238,461)
cg01407419	chr7:75442962	0.00397519	3.03307	0.000704997	0.00368971	2.81525	0.00299607	CCL24	1stExon			CCL26 (-23,749), CCL24 (+9,712)
cg11440987	chr3:72621022	0.00181665	1.38611	0.000705059	0.00142663	1.08852	0.0114685					RYBP (-124,954), SHQ1 (+276,609)
cg02879641	chr2:233638699	0.00296507	2.26235	0.000705453	0.00315813	2.40965	0.00066728	KCNJ13	5'UTR			KCNJ13 (+2,579), GIGYF2 (+76,644)
cg06908778	chr10:22634602	0.00282666	2.15674	0.000705511	0.00297691	2.27138	0.000765114	SPAG6	Body	chr10:22634000-22634862	Island	SPAG6 (+204)
cg01368075	chr3:128523902	-0.00377753	-2.88226	0.000705959	-0.0044319	-3.38154	0.000175746	RAB7A	Body			ACAD9 (-74,552), RAB7A (+78,938)
cg03809043	chr2:105484021	-0.00218057	-1.66378	0.000707387	-0.00219139	-1.67203	0.00132455	LINC01159	Body	chr2:105483753-105484426	Island	MRPS9 (-170,420), POU3F3 (+12,053)
cg00044249	chr15:90768542	0.00174848	1.33409	0.00070777	0.00168681	1.28703	0.0020242	SEMA4B	Body			GDPGP1 (-8,498), SEMA4B (+23,992)
cg08859513	chr16:66304585	-0.001856	-1.41613	0.000711337	-0.00153313	-1.16978	0.00803334			chr16:66304285-66304631	Island	CDH5 (-95,948)
cg18199298	chr21:16803510	0.00159307	1.21551	0.00071147	0.00161261	1.23042	0.00123361					NRIP1 (-366,190), USP25 (-298,834)
cg20912517	chr6:29760909	0.00606145	4.62488	0.000712616	0.0055739	4.25289	0.00327365	HCG4	TSS200	chr6:29759946-29760903	S_Shore	HLA-G (-33,847), HLA-F (+69,725)
cg22354595	chr19:57351440	-0.00210156	-1.60349	0.000715261	-0.00251125	-1.91609	0.000131577	MIMT1	TSS1500	chr19:57351283-57351995	Island	PEG3 (+624), ZIM2 (+657)
cg26337745	chr10:80349657	0.00192025	1.46515	0.000716224	0.00193278	1.47471	0.00129863					ZMIZ1 (-479,135), RPS24 (+556,140)
cg21087374	chr1:169556526	0.00273786	2.08899	0.00071693	0.00263143	2.00778	0.00213782	F5	TSS1500			F5 (-701)
cg13744031	chr20:45318448	-0.00115955	-0.884734	0.000717342	-0.00121084	-0.923872	0.000867224	TP53RK	TSS200	chr20:45317691-45318458	Island	TP53RK (-31)
cg11942541	chr20:44035138	0.000982225	0.749437	0.000718466	0.0010874	0.829688	0.00037618	DBNDD2	TSS200	chr20:44034458-44035954	Island	DBNDD2 (-1,509)
cg17991066	chr11:59705578	-0.00414309	-3.16118	0.00072029	-0.00345339	-2.63494	0.00765534					OOSP1 (-350)
cg04348041	chr3:122785735	-0.000723449	-0.551991	0.00072112	-0.000770535	-0.587918	0.00065825	PDIA5	TSS200	chr3:122785734-122786600	Island	PDIA5 (-182)
cg04024170	chr15:74220756	-0.00481768	-3.67589	0.000721179	-0.00508079	-3.87665	0.000755576	LOXL1-AS1	TSS1500	chr15:74218696-74220373	S_Shore	LOXL1 (+1,958), STOML1 (+63,933)
cg15476723	chr19:48116808	-0.0039696	-3.02881	0.000722302	-0.0036153	-2.75847	0.0036324	GLTSCR1	5'UTR	chr19:48111351-48113685	S_Shelf	EHD2 (-99,792), GLTSCR1 (+5,356)
cg23036213	chr6:17519387	-0.00375796	-2.86733	0.000723153	-0.00357087	-2.72457	0.00238631	CAP2	Body			FAM8A1 (-81,199), CAP2 (+125,941)
cg13001240	chr17:21453925	-0.00593107	-4.52541	0.000724645	-0.0064501	-4.92143	0.000519901	C17orf51	Body	chr17:21454388-21454938	N_Shore	MTRNR2L1 (-568,512), KCNJ12 (+174,417)
cg06868415	chr10:67974967	-0.00553453	-4.22285	0.000726428	-0.0051568	-3.93464	0.00295473	CTNNA3	Body			LRRTM3 (-710,797)
cg13276190	chr19:3500764	0.00077593	0.592035	0.000731346	0.000758505	0.578739	0.00182537	DOHH	5'UTR	chr19:3500416-3500840	Island	DOHH (+174)
cg18030911	chr21:46951496	0.00282018	2.1518	0.000732258	0.00293052	2.23598	0.000936163	SLC19A1	Body	chr21:46950586-46952286	Island	SLC19A1 (+10,889), COL18A1 (+76,094)
cg23711867	chr22:24701817	-0.00244869	-1.86835	0.000733845	-0.00271245	-2.0696	0.000415842	CYTSA	Body			ADORA2A (-121,713), SPECC1L (+35,010)
cg15367287	chr22:36958088	0.00174546	1.33179	0.000737037	0.00168738	1.28747	0.00204662			chr22:36960369-36961054	N_Shelf	EIF3D (-32,606), CACNG2 (+141,515)
cg11940368	chr15:65843703	-0.0028885	-2.20393	0.000737564	-0.00276906	-2.11279	0.00226875	HACD3	Body			PTPLAD1 (+20,900), VWA9 (+59,877)
cg15256698	chr18:61564358	-0.00243098	-1.85484	0.000738643	-0.00223411	-1.70463	0.003394	SERPINB2	Body			SERPINB10 (-10,867), SERPINB2 (+9,420)
cg00972731	chr3:151508124	-0.00347685	-2.65284	0.000739939	-0.00322611	-2.46152	0.0031211	MIR548H2	Body			AADAC (-23,701), AADACL2 (+56,410)
cg15118937	chr12:133563075	0.00075114	0.57312	0.000740657	0.000718976	0.548579	0.00231089	ZNF26	5'UTR	chr12:133562710-133563453	Island	ZNF26 (+26)
cg02507455	chr12:54718349	-0.00296897	-2.26533	0.000740781	-0.00294094	-2.24394	0.00161827	COPZ1	TSS1500			COPZ1 (-562)
cg24375244	chr15:101926703	-0.00293279	-2.23772	0.000741164	-0.00312815	-2.38678	0.000689178	PCSK6	Body			SNRPA1 (-91,248), PCSK6 (+103,170)
cg17515273	chr11:47870217	-0.000973458	-0.742748	0.000742362	-0.00101055	-0.771047	0.000961243	NUP160	TSS200	chr11:47869793-47870356	Island	NUP160 (-199)
cg07754811	chr15:63848745	0.00224705	1.7145	0.000744683	0.00242827	1.85277	0.00057374	USP3	Body			FBXL22 (-40,807), USP3 (+51,936)
cg25771026	chr3:196352027	-0.00156952	-1.19754	0.000748158	-0.00186053	-1.41958	0.000161906					NRROS (-14,530), FBXO45 (+56,469)
cg13926338	chr1:109941043	0.00266825	2.03587	0.000752043	0.00271695	2.07304	0.00120746	SORT1	TSS1500	chr1:109940074-109940894	S_Shore	SORT1 (-471)
cg22346461	chr1:183155573	-0.00224803	-1.71524	0.000756371	-0.00238922	-1.82297	0.000737158	LAMC2	Body			LAMC2 (+151)
cg19336191	chr11:110122959	-0.00387895	-2.95964	0.000757828	-0.00404626	-3.0873	0.000926091	RDX	Body			RDX (+44,478), ZC3H12C (+158,873)
cg12592365	chr17:78765948	0.00269479	2.05612	0.000758278	0.003019	2.3035	0.00036997	RPTOR	Body			CHMP6 (-199,693), RPTOR (+246,881)
cg18045102	chr2:102083594	0.00196491	1.49922	0.000758346	0.00216648	1.65302	0.000446947	RFX8	5'UTR			CREG2 (-79,538), RFX8 (+7,571)
cg12004593	chr3:126727245	-0.00198342	-1.51335	0.000758576	-0.00204881	-1.56325	0.00103933	PLXNA1	Body			PLXNA1 (+19,809), TPRA1 (+582,367)
cg19273101	chr2:191734576	0.0023242	1.77337	0.000760985	0.00203057	1.54932	0.00545027					GLS (-10,977), NAB1 (+220,618)
cg18075396	chr7:40757332	-0.00228973	-1.74706	0.00076301	-0.00247243	-1.88647	0.000598391	SUGCT	Body			SUGCT (+582,758), INHBA (+985,374)
cg10949322	chr10:35379230	0.000464114	0.354119	0.00076306	0.000431605	0.329315	0.00313499	CUL2	1stExon	chr10:35378834-35379632	Island	CREM (-37,158), CUL2 (-16,015)
cg02091109	chr5:76940449	-0.00271361	-2.07049	0.000765168	-0.0025208	-1.92337	0.00314125			chr5:76941395-76941888	N_Shore	OTP (-4,937)
cg06879125	chr5:81541193	-0.00282787	-2.15766	0.0007699	-0.00327708	-2.50041	0.00023557	ATG10	Body			RPS23 (+33,203), ATG10 (+273,350)
cg18644089	chr14:63159052	0.00419799	3.20307	0.000772522	0.00402515	3.07119	0.00224352					KCNH5 (+353,121), SYT16 (+696,512)
cg02811312	chr21:44299689	-0.000321071	-0.244977	0.000773631	-0.000322348	-0.245952	0.00145581	WDR4	TSS200	chr21:44299111-44299808	Island	WDR4 (-25)
cg11338346	chr19:23187382	-0.00163386	-1.24663	0.000774208	-0.00163004	-1.24372	0.0015622	ZNF728	TSS1500	chr19:23185562-23186050	S_Shore	ZNF728 (-1,405)
cg10504055	chr5:148056530	-0.00186289	-1.42139	0.000775049	-0.00147355	-1.12432	0.0117746					ADRB2 (-149,626), HTR4 (-22,815)
cg27227663	chr11:123626544	0.00260204	1.98536	0.000776054	0.00270635	2.06494	0.000980719	OR6X1	TSS1500			OR6X1 (-1,292)
cg21227845	chr11:77531904	0.000513542	0.391833	0.000776071	0.000533486	0.40705	0.000978958	AAMDC	TSS1500	chr11:77531186-77532262	Island	AAMDC (-271), RSF1 (+159)
cg02314394	chr5:646139	0.00233755	1.78355	0.000776899	0.00230322	1.75735	0.00169405	CEP72	Body	chr5:646055-646291	Island	CEP72 (+33,753), TPPP (+47,371)
cg11719885	chr2:224903487	0.00062201	0.474593	0.000778911	0.000555418	0.423784	0.00459395	SERPINE2	5'UTR	chr2:224903221-224904735	Island	SERPINE2 (+34)
cg23616741	chr7:44105434	-0.00879878	-6.71347	0.000780219	-0.00800285	-6.10617	0.00387649	PGAM2	TSS1500	chr7:44104746-44105116	S_Shore	PGAM2 (-249)
cg10939993	chr9:93079338	-0.0026066	-1.98884	0.000780422	-0.00271429	-2.07101	0.000927749	LINC01508	Body			DIRAS2 (+326,048), GADD45G (+859,411)
cg06612945	chr12:101671552	0.0052114	3.9763	0.000780568	0.00528667	4.03373	0.00130529			chr12:101673790-101674156	N_Shelf	UTP20 (-2,335)
cg02433036	chr10:51503231	0.00118206	0.901911	0.000780876	0.00121487	0.926948	0.00111709	TIMM23B	Body			MSMB (-46,267), AGAP7 (-16,905)
cg07333792	chr14:26674164	0.00512199	3.90808	0.000782723	0.00547318	4.17604	0.000709511			chr14:26674163-26674478	Island	NOVA1 (+392,796)
cg22801980	chr5:179042080	-0.00461432	-3.52072	0.000784531	-0.00480589	-3.6669	0.000942439	HNRNPH1	3'UTR			HNRNPH1 (+9,590), RUFY1 (+64,522)
cg01321419	chr4:186718416	0.00177144	1.35161	0.000786009	0.00190367	1.4525	0.00065967	SORBS2	5'UTR			PDLIM3 (-261,755), SORBS2 (+159,390)
cg10714501	chr14:69568121	-0.00284331	-2.16945	0.000786608	-0.00256276	-1.95539	0.00425652	DCAF5	Body			ACTN1 (-122,166), DCAF5 (+51,722)
cg03856801	chr11:116709138	0.00147571	1.12596	0.000789578	0.00146163	1.11523	0.00171787	APOA1	TSS1500	chr11:116706481-116706910	S_Shelf	APOA1 (-473)
cg06594186	chr7:12971260	-0.00188919	-1.44145	0.000790364	-0.00187523	-1.4308	0.00167276					ARL4A (+244,300)
cg14082097	chr8:28573503	0.00301406	2.29973	0.000792689	0.00326119	2.48829	0.000619785	EXTL3	5'UTR	chr8:28573597-28573840	N_Shore	EXTL3 (+14,660), INTS9 (+173,978)
cg12652240	chr9:113188514	-0.0065917	-5.02947	0.000793	-0.00650604	-4.96411	0.00178943	SVEP1	Body			TXNDC8 (-88,427), SVEP1 (+153,646)
cg13828839	chr11:117747166	-0.00110142	-0.840385	0.000793104	-0.00114841	-0.876236	0.000957683	FXYD6	5'UTR	chr11:117747102-117747717	Island	FXYD6-FXYD2 (+216), FXYD6 (+731)
cg21473786	chr2:44311918	0.00265406	2.02504	0.000793779	0.00251543	1.91927	0.00268549			chr2:44314288-44314564	N_Shelf	LRPPRC (-88,775), PPM1B (-84,098)
cg22888414	chr10:86161842	-0.00431444	-3.29192	0.000794941	-0.00393774	-3.0045	0.00384746	CCSER2	Body			CCSER2 (+73,424)
cg09380636	chr19:4791861	-0.00185194	-1.41303	0.00079576	-0.00186233	-1.42096	0.00146565	FEM1A	1stExon	chr19:4791194-4793217	Island	FEM1A (+134)
cg10548700	chr5:157158263	-0.0024072	-1.8367	0.000796201	-0.00294963	-2.25057	0.000101127	THG1L	TSS200	chr5:157158378-157158856	N_Shore	THG1L (+59)
cg17445812	chr3:36986805	-0.0034082	-2.60045	0.000798428	-0.00298821	-2.28001	0.0054398	TRANK1	TSS1500	chr3:36985540-36987041	Island	DCLK3 (-205,454), EPM2AIP1 (+47,990)
cg07959380	chr16:89894648	-0.00222219	-1.69553	0.000799779	-0.00232346	-1.7728	0.0009495	SPIRE2	TSS1500	chr16:89894307-89895145	Island	SPIRE2 (-268)
cg17354525	chr4:103930246	0.00239577	1.82797	0.000800074	0.002451	1.87011	0.00121983	SLC9B1	5'UTR			SLC9B1 (+10,650), CISD2 (+140,112)
cg24270764	chr19:55677665	0.00116426	0.888333	0.000801158	0.0010762	0.82114	0.00338054	DNAAF3	5'UTR	chr19:55677520-55678216	Island	DNAAF3 (+353)
cg10293061	chr22:47488460	0.00339346	2.58921	0.000802514	0.00343728	2.62265	0.00136657	TBC1D22A	Body			TBC1D22A (+329,943)
cg21684470	chr9:5040735	0.00170239	1.29892	0.000803835	0.00163758	1.24948	0.00235271	JAK2	Body	chr9:5040734-5041922	Island	JAK2 (+55,491), INSL6 (+144,933)
cg24519526	chr22:39483689	0.00282359	2.1544	0.00080452	0.00239979	1.83104	0.00708406	APOBEC3G	3'UTR			APOBEC3H (-9,591), APOBEC3G (+10,680)
cg26661727	chr3:149106022	-0.00172822	-1.31863	0.000805276	-0.00174631	-1.33243	0.001409					TM4SF4 (-85,739), TM4SF1 (-10,371)
cg23709535	chr6:34993277	0.00283786	2.16529	0.00080556	0.00312747	2.38626	0.000497312	ANKS1A	Body			TCP11 (+116,147), ANKS1A (+136,236)
cg15935400	chr14:91514041	0.00290804	2.21883	0.000806156	0.00272998	2.08297	0.00299386	RPS6KA5	Body			TTC7B (-231,281), RPS6KA5 (+12,911)
cg11321156	chr21:27372396	0.0118284	9.02504	0.00080628	0.0110989	8.46848	0.00300723	APP	Body			ATP5J (-265,053), APP (+170,576)
cg11142617	chr1:2324205	-0.00305769	-2.33302	0.00080785	-0.00339555	-2.59081	0.000450872	MORN1	TSS1500	chr1:2322481-2323764	S_Shore	RER1 (+934)
cg25127975	chr2:157188415	0.00144853	1.10523	0.00080896	0.00145351	1.10903	0.0014944	NR4A2	5'UTR	chr2:157189057-157191437	N_Shore	NR4A2 (+813)
cg19764539	chr21:44394723	0.00178601	1.36273	0.000811262	0.00176157	1.34408	0.00183895	PKNOX1	5'UTR	chr21:44394084-44395850	Island	PKNOX1 (+104)
cg05302489	chr6:31760426	-0.0056193	-4.28752	0.000811629	-0.005104	-3.89435	0.00407179	VARS	Body	chr6:31763240-31763905	N_Shelf	VWA7 (-15,356), VARS (+3,304)
cg05628107	chr10:89419384	-0.00117352	-0.895399	0.000814924	-0.00139596	-1.06512	0.000169516	PAPSS2	TSS200	chr10:89419346-89420027	Island	PAPSS2 (-92)
cg09653046	chr4:129730880	0.000817861	0.624028	0.000815846	0.00072623	0.554113	0.00497552	JADE1	1stExon	chr4:129730646-129731026	Island	JADE1 (+102)
cg08783131	chr16:1075952	0.00505277	3.85527	0.000816088	0.00527367	4.02381	0.000987227			chr16:1077527-1077772	N_Shore	SSTR5 (-52,829), SOX8 (+44,145)
cg15349474	chr11:125494878	-0.00245376	-1.87222	0.000817052	-0.00228812	-1.74583	0.00311617	CHEK1	TSS1500	chr11:125495233-125495866	N_Shore	CHEK1 (-1,358)
cg13275829	chr12:122840871	-0.00396871	-3.02813	0.000817186	-0.00397618	-3.03383	0.0015543	CLIP1	Body			VPS33A (-89,804), CLIP1 (+24,170)
cg12158696	chr14:91379187	-0.00302857	-2.3108	0.000818146	-0.0033572	-2.56154	0.000467709	RPS6KA5	Body			TTC7B (-96,427), RPS6KA5 (+147,765)
cg19412258	chr8:144331994	0.00219004	1.671	0.000820221	0.0023877	1.82181	0.000574449	ZFP41	5'UTR	chr8:144332365-144332743	N_Shore	GLI4 (-17,613), ZFP41 (+2,897)
cg00347918	chr1:6162744	0.00358309	2.7339	0.000820663	0.00395801	3.01996	0.000491555	CHD5	3'UTR			KCNAB2 (+56,764), CHD5 (+77,439)
cg09567362	chr11:134200144	-0.00258956	-1.97584	0.00082155	-0.0023032	-1.75734	0.00494803			chr11:134201784-134202407	N_Shore	GLB1L2 (-1,624)
cg21440776	chr12:6658378	-0.00360771	-2.75268	0.000822284	-0.00404605	-3.08714	0.000400101	IFFO1	Body	chr12:6657727-6657973	S_Shore	IFFO1 (+6,861), GAPDH (+15,286)
cg03230456	chr2:74939268	0.00292842	2.23438	0.000823366	0.00286919	2.18919	0.00188142			chr2:74942324-74942815	N_Shelf	HK2 (-121,840), SEMA4F (+57,914)
cg14580853	chr6:136680107	0.00240685	1.83643	0.000823811	0.0023939	1.82654	0.00170568	MAP7	Body	chr6:136681750-136682273	N_Shore	BCLAF1 (-69,119), MAP7 (+167,503)
cg14218795	chr5:78658820	0.00433756	3.30956	0.000825033	0.00430155	3.28208	0.00176228					JMY (+126,809), HOMER1 (+151,220)
cg20292908	chr5:172203421	0.00499371	3.8102	0.000825094	0.0048988	3.73778	0.00191923			chr5:172197482-172199606	S_Shelf	ERGIC1 (-57,857), DUSP1 (-5,224)
cg13975523	chr13:43148684	0.00171075	1.3053	0.000825699	0.00184216	1.40557	0.000686309	TNFSF11	Body	chr13:43148277-43149282	Island	TNFSF11 (+396)
cg17823346	chr10:80848143	-0.00390937	-2.98285	0.000825745	-0.00406499	-3.10158	0.00102933	ZMIZ1	5'UTR			PPIF (-259,091), ZMIZ1 (+19,352)
cg19009714	chr6:4776669	0.0010161	0.775281	0.000826418	0.000973452	0.742744	0.00248153	CDYL	Body	chr6:4775131-4777550	Island	CDYL (+1)
cg15224833	chr14:89951037	-0.00158943	-1.21274	0.000826679	-0.00175738	-1.34088	0.000490277	FOXN3	5'UTR			FOXN3 (+134,437), TTC8 (+660,032)
cg02294020	chr4:658058	0.000889674	0.678821	0.000827224	0.00103078	0.786487	0.000254794	PDE6B	Body	chr4:656993-658162	Island	ATP5I (+10,069), PDE6B (+38,664)
cg09587826	chr20:62204140	0.00127948	0.976245	0.000829435	0.00114408	0.872932	0.00475454	PRIC285	5'UTR	chr20:62203871-62204579	Island	HELZ2 (-333)
cg04738888	chr17:73584111	0.00171765	1.31056	0.000829537	0.00157568	1.20224	0.00379595	MYO15B	TSS200	chr17:73583838-73586337	Island	MYO15B (-14,487), LLGL2 (+62,292)
cg06034711	chr8:49812564	0.00526959	4.02069	0.000829881	0.00539388	4.11553	0.00124703					EFCAB1 (-164,774), SNAI2 (+21,735)
cg15578037	chr17:71139467	-0.000690545	-0.526886	0.000830173	-0.000695864	-0.530944	0.00148008					SLC39A11 (-50,641), SSTR2 (-21,684)
cg00174986	chr8:22276630	-0.00287777	-2.19574	0.000830377	-0.00291097	-2.22107	0.00142387	SLC39A14	Body			PPP3CC (-22,019), SLC39A14 (+51,869)
cg08592768	chr1:38192069	-0.00419615	-3.20166	0.000831635	-0.00450057	-3.43394	0.000725671	EPHA10	Body			CDCA8 (+33,980), EPHA10 (+38,669)
cg04171308	chr12:112856542	0.0010084	0.769407	0.000834435	0.00109356	0.834389	0.000629533	PTPN11	1stExon	chr12:112856457-112857243	Island	PTPN11 (-176)
cg11932911	chr2:157188429	0.001446	1.1033	0.000835082	0.00149059	1.13732	0.00116603	NR4A2	5'UTR	chr2:157189057-157191437	N_Shore	NR4A2 (+799)
cg23414456	chr10:49842067	0.00219343	1.67359	0.000836773	0.00239598	1.82813	0.000578796	ARHGAP22	Body			WDFY4 (-75,684), ARHGAP22 (-29,071)
cg07771477	chr13:111142065	0.00241627	1.84362	0.000837835	0.00231338	1.76511	0.0025451	COL4A2	Body			RAB20 (+72,015), COL4A2 (+182,452)
cg07901143	chr1:3568707	-0.000995133	-0.759286	0.00083912	-0.00106767	-0.814633	0.000730106	TP73	TSS1500	chr1:3566445-3569636	Island	WRAP73 (-2,071), TP73 (-377)
cg14628267	chr17:58469902	0.000746157	0.569317	0.000839329	0.000735653	0.561303	0.00187894	USP32	TSS1500	chr17:58468980-58469903	Island	USP32 (-408)
cg16592745	chr9:117622660	0.00375379	2.86414	0.000841345	0.00406272	3.09986	0.000644788					TNFSF15 (-54,255), TNFSF8 (+70,037)
cg24034389	chr5:176639097	0.00234912	1.79238	0.00084163	0.00270488	2.06382	0.000280044	NSD1	Body			NSD1 (+78,172), RAB24 (+91,612)
cg25721625	chr10:44880236	0.00164841	1.25774	0.000846935	0.0017302	1.32014	0.000959236	CXCL12	Body	chr10:44879714-44882391	Island	CXCL12 (+261)
cg10984930	chr20:33030504	0.00214064	1.63331	0.000847933	0.00212762	1.62337	0.00175806	ITCH	Body			DYNLRB1 (-73,710), ITCH (+79,387)
cg21807944	chr7:12727781	-0.010133	-7.73151	0.000848048	-0.0122542	-9.34999	0.000138861	ARL4A	5'UTR	chr7:12726156-12727248	S_Shore	ARL4A (+821)
cg09373102	chr16:30856600	-0.00304368	-2.32233	0.000854143	-0.00310041	-2.36561	0.00135591					ZNF629 (-58,078), BCL7C (+49,681)
cg00442581	chr9:130733834	-0.00385513	-2.94146	0.00085596	-0.0032636	-2.49013	0.00755041	FAM102A	Body			DPM2 (-33,072), FAM102A (+8,958)
cg12258763	chr20:60076907	-0.00223535	-1.70557	0.000857111	-0.00241499	-1.84263	0.000669124	CDH4	Body			CDH4 (+249,426), TAF4 (+563,959)
cg11228555	chr3:138999129	-0.00553821	-4.22565	0.00085739	-0.00576494	-4.39865	0.00106677					COPB2 (+109,445), MRPS22 (+274,482)
cg25581557	chr12:48187245	0.00170544	1.30125	0.000857659	0.00176053	1.34329	0.00117723	HDAC7	Body			SLC48A1 (+20,255), HDAC7 (+26,323)
cg01939562	chr5:3105012	0.00238066	1.81645	0.000859176	0.00247246	1.88649	0.00109198					IRX1 (-491,156), C5orf38 (+352,751)
cg10147298	chr12:109017697	0.00436837	3.33307	0.000859709	0.00445723	3.40087	0.001312	SELPLG	Body			TMEM119 (-25,798), SELPLG (+8,157)
cg20863800	chr7:101476084	0.00169761	1.29528	0.000859943	0.00163511	1.24759	0.00243083	CUX1	Body			SH2B2 (-452,321), CUX1 (+16,794)
cg16732475	chr4:2245035	-0.00445728	-3.4009	0.000862522	-0.00419323	-3.19943	0.00306152	HAUS3	TSS1500	chr4:2243251-2244007	S_Shore	POLN (-1,188), HAUS3 (-1,176)
cg25041852	chr4:7645534	-0.00223697	-1.70681	0.000864411	-0.00274444	-2.09401	0.000111109	SORCS2	Body	chr4:7647755-7647960	N_Shelf	PSAPL1 (-208,835), AFAP1 (+296,119)
cg13565116	chr21:23426718	0.00243806	1.86024	0.000864461	0.0026636	2.03233	0.000594799	LOC101927843	Body			NONE
cg18063878	chr11:47431064	-0.00183201	-1.39783	0.000864844	-0.00179536	-1.36986	0.00206795	SLC39A13	5'UTR	chr11:47429733-47430346	S_Shore	SLC39A13 (+885)
cg04478489	chr3:72463755	0.00324922	2.47915	0.000865361	0.00334573	2.5528	0.00122154	RYBP	Body			PROK2 (-629,544), RYBP (+32,314)
cg24778909	chr17:54670875	0.00137122	1.04624	0.000866905	0.00159012	1.21327	0.000260858	NOG	TSS200	chr17:54670780-54672347	Island	NOG (-185)
cg13486441	chr7:132424529	0.00211724	1.61545	0.000867438	0.00204651	1.56148	0.00238978					PLXNA4 (-162,470), CHCHD3 (+342,313)
cg18702279	chr6:167291601	0.00361904	2.76132	0.000867509	0.00377592	2.88102	0.00104627					RPS6KA2 (-15,563), RNASET2 (+78,589)
cg02759670	chr3:47422424	0.00100653	0.767986	0.000870068	0.00109166	0.832938	0.000658153	PTPN23	TSS200	chr3:47422082-47423179	Island	PTPN23 (-86)
cg15021525	chr2:103353676	-0.000812749	-0.620127	0.000870743	-0.00086819	-0.662429	0.00078711	MFSD9	TSS1500	chr2:103353138-103353414	S_Shore	MFSD9 (-364)
cg12495801	chr12:6560851	0.00908769	6.93391	0.000871713	0.0101717	7.761	0.000433192	TAPBPL	TSS1500			TAPBPL (-399)
cg02416361	chr15:41632438	0.00227398	1.73505	0.000872416	0.00256341	1.95588	0.000401765	NUSAP1	Body			NUSAP1 (+7,370), NDUFAF1 (+62,204)
cg13151811	chr11:68197334	-0.00188315	-1.43684	0.000873792	-0.00206315	-1.57418	0.000585911	LRP5	Body	chr11:68201118-68201321	N_Shelf	PPP6R3 (-30,904), LRP5 (+117,258)
cg25503153	chr17:72894598	0.00178501	1.36196	0.000874048	0.00159041	1.21348	0.00509926					FADS6 (-4,891)
cg08638692	chr5:133220857	-0.00208323	-1.5895	0.00087423	-0.00197723	-1.50863	0.00282533					FSTL4 (-272,603), C5orf15 (+83,621)
cg17785250	chr5:140554081	0.00318709	2.43175	0.000874765	0.0029583	2.25718	0.00352647	PCDHB7	1stExon	chr5:140553681-140554637	Island	PCDHB8 (-3,290)
cg10854758	chr17:74070375	0.00376736	2.87449	0.000875153	0.00399179	3.04574	0.000884717	GALR2	TSS1500	chr17:74068174-74068756	S_Shore	ZACN (-4,888), SRP68 (-1,642), GALR2 (-500)
cg14444849	chr3:62304255	0.00979974	7.4772	0.000876469	0.0103026	7.86088	0.000973881	C3orf14	TSS1500	chr3:62304514-62304780	N_Shore	FEZF2 (+54,935), PTPRG (+756,671)
cg22102331	chr15:83428054	0.00213662	1.63024	0.000877676	0.00190086	1.45035	0.00509435	FSD2	3'UTR			AP3B2 (-49,389), FSD2 (+46,767)
cg01697022	chr10:102583127	-0.0054002	-4.12035	0.000879201	-0.00599562	-4.57466	0.000487349	PAX2	Body	chr10:102586125-102588109	N_Shelf	FAM178A (-89,609), PAX2 (+77,660)
cg27592871	chr1:228585413	-0.00246133	-1.87799	0.000879212	-0.00226087	-1.72504	0.00389951	MIR6742	TSS1500	chr1:228582428-228582894	S_Shelf	TRIM11 (+9,128), OBSCN (+189,583)
cg08141300	chr1:94051106	-0.00161708	-1.23383	0.000883703	-0.00146732	-1.11957	0.00437591	BCAR3	TSS1500			FNBP1L (+137,419), BCAR3 (+261,600)
cg06078797	chr2:221076682	-0.00295528	-2.25488	0.000885096	-0.0029028	-2.21484	0.00205342					SLC4A3 (+584,391)
cg02486594	chr22:46189395	-0.00141687	-1.08107	0.000885499	-0.00139495	-1.06435	0.00200693	ATXN10	Body			ATXN10 (+121,717), WNT7B (+183,614)
cg27108388	chr21:46929959	0.000699928	0.534045	0.000885574	0.000738563	0.563524	0.000921242	COL18A1	Body	chr21:46929225-46930211	Island	SLC19A1 (+32,426), COL18A1 (+54,557)
cg02971633	chr11:119882963	0.00634392	4.84041	0.000886478	0.00649011	4.95195	0.00134378					PVRL1 (-283,170), TRIM29 (+126,198)
cg02682975	chr16:2171723	-0.00214178	-1.63418	0.000887309	-0.00214022	-1.63299	0.00172895	PKD1	Body			NTHL1 (-73,857), PKD1 (+14,176)
cg02629165	chr9:116139239	0.0009485	0.723705	0.000887622	0.000933672	0.712392	0.00198569	HDHD3	5'UTR	chr9:116138954-116139306	Island	HDHD3 (-785)
cg03161804	chr3:147997443	-0.00352288	-2.68796	0.000887886	-0.00375572	-2.86562	0.000834697					AGTR1 (-418,215), ZIC1 (+870,273)
cg00943756	chr2:130866915	0.00401216	3.06128	0.000888339	0.00362664	2.76713	0.00454758	POTEF	Body			POTEF (+11,267), RAB6C (+129,681)
cg20227161	chr10:13266995	0.00341428	2.6051	0.000889112	0.00303977	2.31935	0.00517874	UCMA	Body			UCMA (+9,336), MCM10 (+63,417)
cg18543306	chr2:69179204	-0.00349928	-2.66995	0.000889279	-0.00396498	-3.02528	0.000373929	GKN2	Body			GKN2 (+898)
cg26430498	chr7:960572	0.00297552	2.27032	0.000889649	0.00296178	2.25984	0.00177306	ADAP1	TSS200	chr7:960048-960351	S_Shore	ADAP1 (+33,761), GET4 (+44,384)
cg03320144	chr17:14933536	-0.00276323	-2.10834	0.00089071	-0.00233991	-1.78535	0.00780437	CDRT7	TSS1500			PMP22 (+232,370), HS3ST3B1 (+729,137)
cg08695558	chr22:46507614	-0.00240589	-1.8357	0.000891323	-0.00267317	-2.03963	0.000498626	MIRLET7A3	TSS1500			WNT7B (-134,606), PPARA (-38,885)
cg24872692	chr22:25156026	-0.00249646	-1.9048	0.000892112	-0.00257081	-1.96153	0.00123586	PIWIL3	Body	chr22:25159865-25160212	N_Shelf	PIWIL3 (+14,657), GGT1 (+156,859)
cg06512316	chr12:34491142	-0.00934358	-7.12915	0.000892421	-0.00912664	-6.96363	0.00220749			chr12:34491006-34491271	Island	ALG10 (+315,927)
cg22571530	chr1:204797929	0.00179885	1.37253	0.000893005	0.00192094	1.46568	0.00081639	NFASC	5'UTR	chr1:204797610-204797930	Island	NFASC (+148)
cg14401454	chr14:21497485	-0.00254398	-1.94106	0.00089687	-0.00274033	-2.09087	0.000743459	TPPP2	TSS1500	chr14:21492735-21494270	S_Shelf	NDRG2 (-4,363), TPPP2 (-900)
cg07619583	chr16:89530197	0.00354204	2.70258	0.000898547	0.00349718	2.66834	0.00198379	ANKRD11	Body			ANKRD11 (+26,772), ZNF778 (+246,080)
cg04165910	chr11:208656	-0.00103685	-0.791114	0.000899238	-0.00124141	-0.947196	0.000173748	BET1L	TSS1500	chr11:206975-209225	Island	BET1L (-1,229), RIC8A (+127)
cg06410231	chr6:130719256	-0.00369804	-2.82161	0.000899473	-0.00433641	-3.30868	0.000233455	TMEM200A	5'UTR			TMEM200A (-39,006), SAMD3 (-32,687)
cg18935453	chr11:68167030	-0.00288253	-2.19937	0.000899888	-0.00286992	-2.18975	0.00182268	LRP5	Body			PPP6R3 (-61,208), LRP5 (+86,954)
cg20837474	chr1:28765433	-0.00695244	-5.30471	0.000900474	-0.00693949	-5.29483	0.0017795	PHACTR4	Body			PHACTR4 (+752)
cg26916502	chr20:23140861	0.0023282	1.77642	0.000901895	0.00183926	1.40336	0.0129947					NXT1 (-190,512), CD93 (-73,885)
cg10105218	chr1:111414984	0.0030048	2.29267	0.000904149	0.00309436	2.361	0.00127187	CD53	TSS1500			CD53 (-792)
cg26370780	chr4:79614788	-0.00253555	-1.93463	0.000906441	-0.00277551	-2.11772	0.000614221					BMP2K (-82,744), ANXA3 (+142,116)
cg01754709	chr16:84961336	-0.00174287	-1.32981	0.000908158	-0.00214874	-1.63949	0.000110529					ZDHHC7 (+83,772), CRISPLD2 (+107,747)
cg02886293	chr4:111462716	-0.00156333	-1.19282	0.000909501	-0.00153249	-1.16929	0.00214434	ENPEP	Body			ENPEP (+65,488), PITX2 (+81,543)
cg03038672	chr16:3062056	-0.00196249	-1.49738	0.000910791	-0.00193488	-1.47631	0.00202422	CLDN9	TSS1500	chr16:3063679-3063981	N_Shore	CLDN9 (-401)
cg14596947	chr17:43471539	-0.00199697	-1.52369	0.000914133	-0.00211936	-1.61707	0.00090474	ARHGAP27	3'UTR	chr17:43472527-43474343	N_Shore	SPATA32 (-132,061), ARHGAP27 (+31,458)
cg02060167	chr7:27212541	0.00155211	1.18426	0.000914363	0.00159071	1.21371	0.00135102	HOXA10	Body	chr7:27212416-27214396	Island	HOXA9 (-7,393), HOXA10 (+1,384)
cg12575794	chr3:42532461	0.00144432	1.10201	0.000914368	0.00124828	0.952435	0.0067472	VIPR1	5'UTR			LYZL4 (-80,370), VIPR1 (-11,654)
cg22400605	chr2:162975451	-0.00417913	-3.18868	0.000914693	-0.00435085	-3.3197	0.00113427	LOC101929532	Body			DPP4 (-44,400), GCG (+33,462)
cg27029445	chr17:73727713	-0.00176185	-1.34429	0.000914719	-0.00182432	-1.39195	0.00120347	ITGB4	Body	chr17:73726238-73726526	S_Shore	ITGB4 (+10,198), GALK1 (+34,079)
cg14334147	chrX:70291925	-0.00372414	-2.84152	0.000915747	-0.0032374	-2.47014	0.00645374			chrX:70287890-70288359	S_Shelf	SNX12 (-3,653)
cg10230257	chr1:161928549	-0.00190525	-1.45371	0.000916772	-0.00182028	-1.38888	0.00271502	ATF6	3'UTR			OLFML2B (+65,095), ATF6 (+192,466)
cg13603967	chr17:3550912	-0.00146825	-1.12028	0.000920402	-0.00142505	-1.08731	0.00240979	CTNS	Body			CTNS (+11,140), TAX1BP3 (+21,064)
cg05520465	chr8:55533655	-0.0018974	-1.44772	0.000921824	-0.00201987	-1.54116	0.000882989	RP1	Body	chr8:55533803-55534033	N_Shore	XKR4 (-481,294), RP1 (+5,029)
cg27611827	chr17:41392569	-0.00194515	-1.48415	0.000922411	-0.00184416	-1.40709	0.00303331			chr17:41392647-41393089	N_Shore	ARL4D (-83,758), TMEM106A (+28,676)
cg17648119	chr12:316456	-0.0015956	-1.21744	0.000922459	-0.00151433	-1.15543	0.00298955	SLC6A12	Body	chr12:312591-313331	S_Shelf	SLC6A12 (+7,233), IQSEC3 (+140,526)
cg13776507	chr8:38677700	-0.00317064	-2.4192	0.000923268	-0.00325388	-2.48271	0.00134655	TACC1	Body			PLEKHA2 (-81,053), TACC1 (+32,979)
cg16553435	chr16:89267943	0.0016534	1.26154	0.00092334	0.00168564	1.28614	0.00145007			chr16:89267823-89268087	Island	SLC22A31 (+129)
cg19311231	chr3:188087510	0.00220507	1.68247	0.000927256	0.00196255	1.49743	0.00525866	LPP	5'UTR			TPRG1 (-802,253), LPP (+156,790)
cg20132862	chr11:119970504	0.000935113	0.713492	0.000928084	0.000916995	0.699667	0.00214359					PVRL1 (-370,711), TRIM29 (+38,657)
cg20197516	chr17:80373348	-0.00141022	-1.076	0.000928762	-0.00143772	-1.09698	0.00145336	C17orf101	Body	chr17:80373276-80373490	Island	HEXDC (-2,846)
cg18064917	chr2:47420867	-0.00243452	-1.85754	0.00092898	-0.0023976	-1.82937	0.00207647					EPCAM (-175,420), CALM2 (-17,128)
cg25377915	chr8:95127949	0.00540848	4.12667	0.000929564	0.00477384	3.64244	0.00565138					CDH17 (+92,866), PDP1 (+198,775)
cg19411214	chr17:43325316	-0.000938526	-0.716095	0.000929587	-0.000980612	-0.748207	0.00110768	LOC100133991	Body	chr17:43324689-43325729	Island	SPATA32 (+14,163), FMNL1 (+26,161)
cg15460531	chr7:101512529	0.00234387	1.78837	0.000936164	0.00265762	2.02777	0.000402327	CUX1	Body			SH2B2 (-415,876), CUX1 (+53,239)
cg04707327	chr14:50159532	-0.00252841	-1.92918	0.000936547	-0.00252518	-1.92671	0.0018319	KLHDC1	TSS1500	chr14:50159667-50160424	N_Shore	POLE2 (-4,512), KLHDC1 (-291)
cg14217420	chr5:35851725	0.00312063	2.38104	0.000937152	0.0032359	2.469	0.00121161					PRLR (-621,035), IL7R (-5,226)
cg10662979	chr7:87563850	0.000950111	0.724935	0.000939902	0.00106133	0.809795	0.00049207	ADAM22	1stExon	chr7:87563342-87564571	Island	ADAM22 (+149)
cg10498052	chr17:16367232	-0.00321704	-2.4546	0.000942865	-0.00328544	-2.50679	0.00145069	NCRNA00188	Body			TRPV2 (+48,377), ZNF287 (+105,251)
cg10531199	chr4:43882	-0.00438488	-3.34566	0.000942886	-0.00484782	-3.69889	0.000561599					ZNF595 (-9,328)
cg02124887	chr5:1174666	-0.00904303	-6.89983	0.00094306	-0.00987958	-7.53812	0.000648605			chr5:1170702-1170941	S_Shelf	SLC12A7 (-62,517), SLC6A19 (-27,044)
cg06919938	chr4:160318902	-0.0027631	-2.10824	0.000943192	-0.00275763	-2.10407	0.00185406					RAPGEF2 (+130,014)
cg09150320	chr15:81588296	0.00282	2.15166	0.000944404	0.00355619	2.71337	8.08754e-05	IL16	TSS1500			STARD5 (+28,170), IL16 (+70,556)
cg00380904	chr6:20468372	-0.003089	-2.35691	0.000945096	-0.00310187	-2.36673	0.00174399	E2F3	Body			CDKAL1 (-66,316), E2F3 (+65,975)
cg26402169	chr7:1883139	-0.00721797	-5.50731	0.000945345	-0.00830065	-6.3334	0.000334597	MAD1L1	Body	chr7:1885033-1885402	N_Shore	ELFN1 (+155,385), MAD1L1 (+389,739)
cg24831232	chr15:56703763	0.00239101	1.82434	0.000945733	0.00271689	2.07299	0.000394458	TEX9	Body			TEX9 (+46,139), MNS1 (+53,572)
cg16564302	chr20:9816944	0.00635353	4.84774	0.000945803	0.00632087	4.82283	0.00192301	PAK7	5'UTR	chr20:9819271-9819861	N_Shelf	PAK7 (+2,745), LAMP5 (+321,937)
cg13640924	chr14:105695311	0.00126501	0.965199	0.000946663	0.0012436	0.948864	0.00217577	BRF1	Body			NUDT14 (-47,672), BTBD6 (-19,600)
cg08087506	chr3:56845091	-0.00273059	-2.08344	0.000948845	-0.0028055	-2.14059	0.00136062	ARHGEF3	Body			FAM208A (-128,047), ARHGEF3 (+268,245)
cg01147352	chr16:86767299	0.00667142	5.09029	0.000949954	0.00619728	4.72852	0.00375079					FOXL1 (+155,185), FBXO31 (+650,064)
cg23384708	chr6:31544934	0.00227191	1.73346	0.000953086	0.00263358	2.00942	0.000302493	TNF	Body	chr6:31548436-31549277	N_Shelf	TNF (+1,591), LTB (+5,268)
cg04189620	chr7:100865445	-0.00257556	-1.96516	0.000954834	-0.00208432	-1.59034	0.0113228	ZNHIT1	Body			PLOD3 (-4,492)
cg27350487	chr3:55001168	-0.00221862	-1.69281	0.000954919	-0.00229835	-1.75364	0.00122672	LRTM1	TSS200			LRTM1 (-39,068), WNT5A (+522,805)
cg10513454	chr15:68132517	-0.000811392	-0.619092	0.00095493	-0.000948946	-0.724046	0.000266364	LOC101929076	TSS1500	chr15:68132640-68133071	N_Shore	PIAS1 (-214,000), SKOR1 (+20,476)
cg16887422	chr2:240035107	-0.0038123	-2.90879	0.000955353	-0.00420809	-3.21077	0.000582984	HDAC4	Body	chr2:240033147-240033453	S_Shore	TWIST2 (+278,435), HDAC4 (+287,536)
cg03345495	chr16:12563077	-0.0039424	-3.00805	0.000955589	-0.00416175	-3.17541	0.00101092	SNX29	Body			CPPED1 (+334,797), SNX29 (+492,483)
cg06688396	chr8:92053433	0.00177583	1.35496	0.000955946	0.0016026	1.22278	0.00486579	TMEM55A	TSS1500			TMEM55A (-142)
cg07017379	chr14:81734174	-0.00457205	-3.48848	0.000956372	-0.00557837	-4.2563	0.000141345	STON2	3'UTR			GTF2A1 (-46,909), STON2 (+159,574)
cg23010302	chr17:58227265	-0.0011435	-0.872491	0.000958156	-0.00122226	-0.932583	0.000854741	CA4	TSS200	chr17:58227241-58227720	Island	CA4 (-32)
cg18661819	chr2:131113440	0.0011624	0.886914	0.000960492	0.00129057	0.984702	0.000520829	PTPN18	TSS200	chr2:131113090-131114277	Island	PTPN18 (-140)
cg21878099	chr20:21510125	0.0037886	2.8907	0.000966718	0.0039359	3.0031	0.00122837					PAX1 (-176,172), NKX2-2 (-15,462)
cg04048259	chr20:57875346	-0.00539043	-4.1129	0.000966952	-0.00531442	-4.0549	0.0021402	EDN3	TSS200	chr20:57875317-57876126	Island	EDN3 (-136)
cg09290735	chr8:125985757	-0.00119697	-0.913286	0.000968634	-0.00124387	-0.949073	0.0012268	ZNF572	5'UTR			ZNF572 (+218)
cg14952011	chr9:99616371	0.00126445	0.964778	0.000971653	0.00144363	1.10149	0.00037803	ZNF782	1stExon	chr9:99616401-99616940	N_Shore	ZNF782 (+399)
cg11106489	chr4:125065692	-0.00210123	-1.60324	0.000974599	-0.00209916	-1.60166	0.00184943					ANKRD50 (+568,195), SPRY1 (+745,028)
cg03957124	chr6:37016869	0.00275887	2.10502	0.000975299	0.00235979	1.80052	0.00764759			chr6:37012609-37012884	S_Shelf	PIM1 (-121,110), FGD2 (+43,447)
cg22194995	chr6:14710376	0.00215985	1.64797	0.000976847	0.00243058	1.85453	0.000465729					JARID2 (-536,151), CD83 (+592,505)
cg07889826	chr3:50127152	0.00113546	0.866356	0.000979048	0.00107424	0.819649	0.00324716	RBM5	5'UTR	chr3:50126252-50127204	Island	RBM5 (+812)
cg00373436	chr3:111721343	0.00329293	2.5125	0.000980069	0.00306361	2.33753	0.00376158	TAGLN3	Body			TMPRSS7 (-37,210), TAGLN3 (+3,758)
cg25601366	chr17:132826	0.0031936	2.43672	0.000980174	0.00309068	2.35819	0.00260597	RPH3AL	Body			DOC2B (-101,400), RPH3AL (+69,772)
cg27034790	chr13:109576560	-0.00229502	-1.7511	0.000980591	-0.00199538	-1.52247	0.00674599	MYO16	Body			MYO16 (+328,061), IRS2 (+862,355)
cg10258966	chr20:61810795	0.000955559	0.729091	0.000982077	0.000885956	0.675985	0.00392413			chr20:61806254-61810867	Island	BHLHE23 (-172,409), YTHDF1 (+36,791)
cg19988235	chr2:9945589	0.00224132	1.71013	0.000983904	0.00240227	1.83293	0.000864022					YWHAQ (-174,845), TAF1B (-37,894)
cg18333566	chr17:61973855	-0.00186424	-1.42241	0.000986294	-0.00182415	-1.39183	0.00230876	CSH1	Body			CSH1 (+158)
cg16173775	chr1:32673381	0.0021245	1.62099	0.000986701	0.00237055	1.80873	0.000527348	IQCC	Body	chr1:32670569-32671885	S_Shore	DCDC2B (-1,314)
cg17769854	chr7:134515014	0.00324236	2.47392	0.000988923	0.00331178	2.52689	0.00151461	CALD1	5'UTR			AGBL3 (-156,245), CALD1 (+50,614)
cg24437797	chr1:23505138	-0.00232162	-1.77139	0.000991967	-0.00256227	-1.95501	0.000608807			chr1:23504059-23504633	S_Shore	LUZP1 (-838)
cg04426007	chr4:166129241	0.00120753	0.921343	0.000992061	0.00124316	0.948535	0.00138168	KLHL2	Body	chr4:166128385-166129255	Island	KLHL2 (-1,804)
cg05082563	chr7:137775882	0.00315966	2.41082	0.000994852	0.00284023	2.16709	0.00510977	AKR1D1	Body			TRIM24 (-369,197), AKR1D1 (+14,660)
cg11977229	chr8:27761834	0.00244784	1.8677	0.000995305	0.00233273	1.77987	0.00307299	SCARA5	Body			PBK (-66,223), SCARA5 (+88,410)
cg06069030	chr16:89920590	0.00238944	1.82314	0.000997043	0.00252762	1.92857	0.00102171	SPIRE2	Body	chr16:89920497-89920740	Island	TCF25 (-19,430), SPIRE2 (+25,675)
cg09619706	chr16:81070256	-0.00089109	-0.679902	0.000998602	-0.000836316	-0.638109	0.00356007	ATMIN	Body	chr16:81069532-81070163	S_Shore	ATMIN (+805)
cg01101997	chr6:165831898	-0.00427624	-3.26277	0.0010004	-0.00486117	-3.70907	0.000411187	PDE10A	Body			PDE10A (+243,659)
cg03648245	chr13:111567171	0.00086366	0.658972	0.00100095	0.000912306	0.696089	0.00104953	ANKRD10	1stExon	chr13:111566486-111568366	Island	ANKRD10 (+245)
cg23728662	chr12:51854894	-0.00172809	-1.31853	0.00100269	-0.00135494	-1.03382	0.0145066	SLC4A8	Body			SCN8A (-130,126), SLC4A8 (+36,340)
cg18362448	chr19:18544419	-0.0023636	-1.80343	0.00100452	-0.00251834	-1.92149	0.000950561	SSBP4	Body	chr19:18543828-18549161	Island	ISYNA1 (+4,692), SSBP4 (+14,255)
cg14364686	chr2:128398945	0.00233681	1.78298	0.00100491	0.00223935	1.70862	0.0029183	LIMS2	Body			GPR17 (-4,494)
cg05935908	chr12:127220069	0.0027046	2.06361	0.00100603	0.00290733	2.21829	0.000856545	LINC00943	TSS1500			NONE
cg01219946	chr20:4118846	-0.00202775	-1.54717	0.00100618	-0.00262086	-1.99972	5.76612e-05					RNF24 (-163,813), SMOX (-10,580)
cg03244616	chr12:130935837	0.00138552	1.05715	0.00100847	0.00155842	1.18907	0.000487035	RIMBP2	Body	chr12:130935712-130935963	Island	RIMBP2 (+66,573), PIWIL1 (+113,406)
cg25931138	chr3:195709698	-0.00180684	-1.37862	0.00100959	-0.0020187	-1.54027	0.000531365	SDHAP1	Body			TNK2 (-87,267), TFRC (+99,362)
cg24523535	chr1:9970042	0.00100452	0.766447	0.00101064	0.000950621	0.725324	0.00326564	CTNNBIP1	5'UTR	chr1:9969845-9970063	Island	CTNNBIP1 (+279)
cg01203858	chr6:2007596	0.00307267	2.34445	0.00101081	0.00276427	2.10914	0.0052283	GMDS	Body			GMDS (+238,330), FOXC1 (+396,916)
cg23261831	chr11:787549	-0.00231767	-1.76838	0.00101219	-0.00228591	-1.74415	0.00222982	CEND1	3'UTR	chr11:789871-790133	N_Shelf	PDDC1 (-10,066), CEND1 (+2,574)
cg16467623	chr4:103709249	-0.00178374	-1.361	0.00101273	-0.00183555	-1.40053	0.00142769	LOC102723704	Body			MANBA (-27,099), UBE2D3 (+80,804)
cg07799895	chr6:7688081	-0.0044255	-3.37665	0.00101395	-0.00428571	-3.26999	0.00262909					BMP6 (-38,949), SNRNP48 (+97,650)
cg18120578	chr12:77459407	0.00124178	0.947476	0.00101698	0.00144273	1.1008	0.00031042	E2F7	TSS200	chr12:77458947-77459942	Island	E2F7 (-48)
cg22350636	chr8:61822819	0.00195982	1.49534	0.00101873	0.00175214	1.33689	0.00554003			chr8:61822358-61823028	Island	CLVS1 (-377,695), CHD7 (+231,483)
cg27320774	chr19:41254683	-0.00161209	-1.23003	0.00101975	-0.0018299	-1.39621	0.000436393	C19orf54	Body	chr19:41256317-41257234	N_Shore	SNRPA (-2,081)
cg09166900	chr19:17488585	-0.00244019	-1.86186	0.00102008	-0.00260657	-1.98881	0.000938543	PLVAP	TSS1500	chr19:17487895-17488125	S_Shore	PLVAP (-427)
cg26145926	chr1:185703346	0.0013297	1.01456	0.00102034	0.00141114	1.0767	0.00100933	HMCN1	TSS1500	chr1:185703458-185703662	N_Shore	HMCN1 (-337)
cg07691366	chr14:106371496	0.00401254	3.06157	0.00102045	0.00425491	3.2465	0.0010194					TMEM121 (+378,557)
cg07955412	chr15:75055993	-0.00183896	-1.40312	0.00102109	-0.00182897	-1.3955	0.00206565					CSK (-18,405), CYP1A2 (+14,809)
cg26197930	chr5:1222775	0.00239879	1.83028	0.00102155	0.00266902	2.03646	0.000564674	SLC6A19	3'UTR			SLC6A18 (-2,695)
cg17944339	chr4:145295432	0.00387515	2.95674	0.00102804	0.00373428	2.84925	0.00278603					HHIP (-271,741), GYPA (-233,529)
cg06926113	chrX:152890300	-0.00230575	-1.75929	0.0010293	-0.00257232	-1.96268	0.000553086					DUSP9 (-22,350), ATP2B3 (+88,721)
cg03443732	chr4:71493454	-0.00432712	-3.30159	0.00103116	-0.00378197	-2.88564	0.00666586	ENAM	TSS1500			ENAM (-1,007)
cg01742263	chr5:138714339	-0.00787384	-6.00774	0.00103338	-0.00712375	-5.43542	0.0050649	SLC23A1	Body	chr5:138713814-138714340	Island	SLC23A1 (+4,642), PAIP2 (+36,209)
cg22731751	chr7:941158	-0.00627129	-4.785	0.00103511	-0.00568941	-4.34102	0.00495253	ADAP1	Body	chr7:942707-942940	N_Shore	GET4 (+24,970), ADAP1 (+53,175)
cg24651226	chr7:75116543	-0.00192322	-1.46742	0.00103534	-0.00156983	-1.19778	0.011201	POM121C	TSS1500	chr7:75114831-75115715	S_Shore	POM121C (-996)
cg25879745	chr20:3687824	0.00165539	1.26306	0.00103541	0.00161946	1.23565	0.00244671	SIGLEC1	TSS200			SIGLEC1 (-50)
cg26648725	chr15:81048839	0.00241027	1.83903	0.00103625	0.00282364	2.15444	0.000278829					KIAA1199 (-22,873), ABHD17C (+61,196)
cg15184745	chr17:68340919	0.00368811	2.81403	0.00103645	0.00415853	3.17296	0.000485841					KCNJ2 (+175,244)
cg15810828	chr10:130165045	0.00495704	3.78222	0.00103674	0.00465423	3.55118	0.00364429					MKI67 (-240,397)
cg20118385	chr4:4250070	0.000796001	0.607349	0.00103698	0.000774345	0.590825	0.00246908	TMEM128	TSS200	chr4:4249766-4250270	Island	TMEM128 (-132)
cg02795277	chr1:202708537	-0.00171969	-1.31212	0.00103704	-0.00134067	-1.02293	0.0154044	KDM5B	Body			SYT2 (-95,957), KDM5B (+70,061)
cg00993130	chr3:15075806	0.00213493	1.62895	0.00104122	0.00197135	1.50414	0.00426199	NR2C2	Body			MRPS25 (+31,036), NR2C2 (+86,571)
cg14679230	chr19:42931679	0.00265221	2.02364	0.00104222	0.00260771	1.98969	0.00223041	LIPE	TSS200	chr19:42927285-42928598	S_Shelf	LIPE (-102)
cg27554953	chr6:108062292	0.00234491	1.78917	0.0010455	0.00252722	1.92827	0.000855223	SCML4	Body			SCML4 (+83,224), SOBP (+251,131)
cg08074458	chr12:6642953	0.000755725	0.576618	0.00104578	0.00079539	0.606883	0.00111005	GAPDH	TSS1500	chr12:6643261-6644607	N_Shore	GAPDH (-140)
cg14464711	chr9:130658253	0.00159013	1.21327	0.00104779	0.00161342	1.23104	0.00171409	ST6GALNAC6	Body	chr9:130661107-130662047	N_Shelf	AK1 (-18,232), ST6GALNAC6 (+3,679)
cg17374981	chr8:139805188	0.00351421	2.68134	0.00104802	0.00303652	2.31686	0.00743979	COL22A1	Body			FAM135B (-296,124), COL22A1 (+121,048)
cg22385175	chr1:14998644	0.00272742	2.08102	0.00104826	0.00294869	2.24985	0.000835078	KAZN	Body			TMEM51 (-480,384), KAZN (+73,445)
cg19897729	chr21:29326476	-0.00464466	-3.54387	0.00104974	-0.00399547	-3.04855	0.00754696					ADAMTS5 (-987,645), N6AMT1 (+931,217)
cg07038676	chr7:46804125	0.00195325	1.49033	0.00105254	0.00188824	1.44073	0.00272251					IGFBP3 (-843,276), TNS3 (+775,074)
cg19475930	chr12:120907604	0.000643172	0.49074	0.00105401	0.000645065	0.492184	0.00194452	DYNLL1	TSS200	chr12:120906678-120907894	Island	DYNLL1 (-49), SRSF9 (-9)
cg13618045	chr19:12913155	-0.000987894	-0.753763	0.00105833	-0.00110043	-0.83963	0.000582883	PRDX2	TSS1500	chr19:12914941-12915206	N_Shore	RNASEH2A (-4,239), PRDX2 (-483)
cg16440984	chr2:11924994	-0.00175007	-1.3353	0.00106033	-0.00169059	-1.28992	0.00283448	LPIN1	ExonBnd	chr2:11924983-11925253	Island	TRIB2 (-932,021), LPIN1 (+107,274)
cg07285331	chr8:103125262	-0.00294041	-2.24353	0.00106108	-0.00361683	-2.75964	0.000142565	NCALD	5'UTR			NCALD (+11,873), GRHL2 (+620,603)
cg22498565	chr3:55653533	-0.0037627	-2.87094	0.0010617	-0.00294897	-2.25006	0.0147291	ERC2	3'UTR			WNT5A (-129,561), ERC2 (+848,858)
cg00431295	chr2:119978654	-0.00204385	-1.55946	0.00106357	-0.00192846	-1.47142	0.00356779			chr2:119981079-119981818	N_Shelf	STEAP3 (-2,753)
cg02180305	chr22:42598618	-0.0037743	-2.87979	0.00106543	-0.0031247	-2.38415	0.0103634	TCF20	Body			CYP2D6 (-71,711), TCF20 (+12,830)
cg25513740	chr4:159033548	-0.00286706	-2.18757	0.00106669	-0.00323222	-2.46618	0.000490985					FAM198B (+60,654), GRIA2 (+891,679)
cg06534890	chr11:126224696	-0.00417964	-3.18907	0.00106671	-0.00433266	-3.30582	0.00137157	ST3GAL4	TSS1500	chr11:126225355-126226073	N_Shore	ST3GAL4 (-50,981), DCPS (+51,050)
cg13927135	chr19:50128923	-0.00201662	-1.53868	0.0010711	-0.00231202	-1.76407	0.000389593	PRR12	3'UTR			RRAS (+14,535), PRR12 (+34,024)
cg19334647	chr18:43830161	0.0028695	2.18943	0.00107198	0.00260271	1.98586	0.00508537	C18orf25	Body			RNF165 (-84,026), C18orf25 (+76,169)
cg03590216	chr20:5931285	0.000860277	0.656391	0.00107343	0.000825853	0.630126	0.0030596	MCM8	TSS200	chr20:5930962-5931623	Island	TRMT6 (-104), MCM8 (-13)
cg26554036	chr10:24879078	-0.00388551	-2.96464	0.00107442	-0.00410211	-3.12991	0.00113406	ARHGAP21	Body			ARHGAP21 (+133,519), KIAA1217 (+380,986)
cg01378537	chr2:3871676	-0.00249954	-1.90715	0.00107518	-0.0024659	-1.88148	0.00226763	DCDC2C	Body			DCDC2C (+120,224)
cg07814805	chr19:32416124	-0.00203496	-1.55267	0.00107589	-0.00203463	-1.55242	0.0020487					TSHZ3 (-575,672), ZNF507 (-420,376)
cg03610516	chr2:642275	-0.00197198	-1.50462	0.00107809	-0.00187415	-1.42998	0.00329739					FAM150B (-353,980), TMEM18 (+35,164)
cg02556038	chr1:95939786	-0.00450814	-3.43971	0.00107866	-0.00462353	-3.52776	0.00153489	FLJ31662	TSS1500			RWDD3 (+240,076)
cg24924776	chr2:182882990	-0.00305429	-2.33042	0.00107902	-0.00269513	-2.05638	0.00634495	PPP1R1C	Body			PPP1R1C (+32,387), PDE1A (+504,314)
cg21735063	chr1:222698801	-0.00220767	-1.68446	0.00108178	-0.00188233	-1.43622	0.00843767	HHIPL2	Body			DUSP10 (-783,284), HHIPL2 (+22,644)
cg07617317	chr6:118971624	-0.00176827	-1.34919	0.00108261	-0.00188319	-1.43688	0.00102671	C6orf204	Body	chr6:118971662-118973137	N_Shore	CEP85L (+59,614), PLN (+102,164)
cg27215690	chr1:25344157	-0.0032686	-2.49395	0.0010852	-0.00386502	-2.94901	0.00026543					RUNX3 (-52,657), SYF2 (+214,827)
cg05384450	chr17:77807475	0.00216765	1.65392	0.00108571	0.0022871	1.74505	0.00114546	CBX4	3'UTR	chr17:77805866-77809046	Island	CBX8 (-36,561), CBX4 (+5,753)
cg04526858	chr16:66635626	0.00179635	1.37062	0.00108592	0.00180215	1.37504	0.0019917			chr16:66638254-66639561	N_Shelf	CMTM3 (-2,309)
cg24997916	chr7:100291848	0.000868826	0.662915	0.00108826	0.000950081	0.724912	0.000750804			chr7:100291183-100292266	Island	GIGYF1 (-4,778)
cg17784921	chr2:70439926	0.00210728	1.60786	0.00108899	0.00187343	1.42943	0.00608862	TIA1	Body			C2orf42 (-21,724), TIA1 (+35,847)
cg24045935	chr22:41032692	0.000480313	0.366479	0.00108906	0.000464502	0.354415	0.0028632	MKL1	TSS200	chr22:41032129-41033272	Island	MKL1 (-4)
cg11353850	chrX:37094602	0.00403708	3.08029	0.0010891	0.0039729	3.03133	0.00242463					ENSG00000250349 (-113,981)
cg06023493	chr1:163331119	-0.00334793	-2.55447	0.00109009	-0.0038276	-2.92046	0.000428287					NUF2 (+39,376)
cg14038949	chr10:6262673	0.00256112	1.95413	0.00109109	0.00278204	2.12269	0.000823241	PFKFB3	Body	chr10:6262647-6262871	Island	PFKFB3 (+17,780), PRKCQ (+359,590)
cg15065513	chr20:23121798	0.00239838	1.82997	0.00109318	0.00247594	1.88914	0.00145755					NXT1 (-209,575), CD93 (-54,822)
cg21477317	chr3:48488082	0.000989532	0.755013	0.00109451	0.00113753	0.867938	0.000398388	ATRIP	TSS200	chr3:48487793-48488581	Island	ATRIP (-55)
cg27451531	chr1:222648256	0.00254831	1.94436	0.0010948	0.00227095	1.73274	0.00592972					DUSP10 (-732,739), HHIPL2 (+73,189)
cg05037556	chr2:44996068	0.00624163	4.76236	0.00109482	0.004812	3.67155	0.0170497	C2orf34	Body			SIX3 (-172,834), CAMKMT (+406,966)
cg10487659	chr16:4152081	0.00156192	1.19174	0.00109505	0.00157113	1.19877	0.00195456	ADCY9	Body			CREBBP (-221,355), ADCY9 (+14,105)
cg14634687	chr17:47094252	-0.00445182	-3.39674	0.00109506	-0.00440603	-3.3618	0.00226535	IGF2BP1	Body	chr17:47091037-47091567	S_Shelf	B4GALNT2 (-116,077), IGF2BP1 (+19,479)
cg19379522	chr20:35492281	0.00117289	0.894918	0.00109545	0.00105887	0.80792	0.00538838	C20orf117	TSS200	chr20:35491001-35492805	Island	SOGA1 (-193)
cg03916756	chr17:79032487	0.00150862	1.15108	0.00109716	0.00167712	1.27965	0.000619098	BAIAP2	Body			BAIAP2 (+23,526), AATK (+107,330)
cg24365811	chr11:882655	-0.00324615	-2.47681	0.00109833	-0.00303386	-2.31483	0.00398953	CHID1	Body	chr11:881368-881666	S_Shore	CHID1 (+22,268), TSPAN4 (+38,210)
cg01444808	chr5:132113860	0.00488348	3.7261	0.00109854	0.00483819	3.69154	0.00219398	39692	TSS1500	chr5:132112448-132113621	S_Shore	SEPT8 (-794)
cg00760562	chr3:195942993	0.00581199	4.43455	0.00109923	0.00704398	5.37456	0.000187555	OSTalpha	TSS1500			ZDHHC19 (-4,728), SLC51A (-382)
cg13382953	chr14:106352031	0.00341606	2.60645	0.00109971	0.0036331	2.77206	0.00105811					TMEM121 (+359,092)
cg26914865	chr19:13735016	0.00969547	7.39764	0.00110029	0.00936436	7.14501	0.0029243					CACNA1A (-117,979), CCDC130 (-107,558)
cg19700955	chr14:101840747	0.0017306	1.32045	0.00110034	0.00168696	1.28715	0.00269634					RTL1 (-489,564), DIO3 (-186,941)
cg23111778	chr14:53373001	0.00287676	2.19497	0.00110268	0.0028625	2.18409	0.00216862	FERMT2	Body			GNPNAT1 (-114,683), FERMT2 (+44,814)
cg03391657	chr1:121260690	0.00388396	2.96346	0.00110275	0.00373002	2.846	0.00310183	LOC647121	TSS1500	chr1:121260857-121261525	N_Shore	FCGR1B (-324,754)
cg00726183	chr19:18160568	-0.00595722	-4.54536	0.0011031	-0.00719264	-5.48798	0.000197272					MAST3 (-48,035), ARRDC2 (+41,592)
cg22633459	chr14:84382350	-0.00434151	-3.31257	0.00110434	-0.00402306	-3.06959	0.00420465					NONE
cg08798349	chr7:102613822	0.00259603	1.98077	0.00110467	0.00223228	1.70323	0.00802188	FBXL13	Body			LRRC17 (+60,385), FBXL13 (+101,193)
cg18152887	chr2:920593	-0.0080151	-6.11552	0.00110502	-0.00835068	-6.37157	0.0013499					TMEM18 (-243,155), SNTG2 (-25,961)
cg22796393	chr3:50375250	0.00120221	0.91729	0.00110528	0.00107956	0.823702	0.00564705	RASSF1	TSS1500	chr3:50374264-50375629	Island	TUSC2 (-9,577), RASSF1 (+3,022)
cg23419306	chr1:54731809	-0.00140975	-1.07564	0.00110649	-0.00139222	-1.06227	0.00238222	SSBP3	Body			SSBP3-AS1 (+28,100), SSBP3 (+140,283)
cg09102349	chr16:1325541	0.00265552	2.02616	0.00110705	0.00294013	2.24332	0.000660777					UBE2I (-33,340), TPSD1 (+19,408)
cg18319984	chr21:30374748	-0.00737397	-5.62634	0.0011083	-0.0072537	-5.53457	0.00248078			chr21:30374984-30375228	N_Shore	LTN1 (-9,479), RWDD2B (+16,951)
cg01531701	chr12:65675516	-0.00235352	-1.79574	0.00110985	-0.00268226	-2.04656	0.000449387	MSRB3	5'UTR	chr12:65672391-65673250	S_Shelf	HMGA2 (-542,395), MSRB3 (+3,094)
cg00695271	chr3:99569486	0.00367728	2.80577	0.00111221	0.00399824	3.05066	0.000826766	FILIP1L	Body			CMSS1 (+32,809), FILIP1L (+263,871)
cg13834633	chr12:115515096	-0.00424245	-3.23699	0.00111342	-0.00494062	-3.76969	0.000336393					TBX3 (-393,702)
cg21243146	chr3:86173605	-0.00422157	-3.22106	0.00111377	-0.00448674	-3.42338	0.00108406					CADM2 (+397,974), VGLL3 (+866,652)
cg04227469	chr14:65955020	-0.00322625	-2.46163	0.00111499	-0.00307521	-2.34638	0.00337434	FUT8	5'UTR			FUT8 (+77,711)
cg12053709	chr9:138455431	0.00234074	1.78598	0.00111611	0.0018592	1.41857	0.0142338	PAEP	Body			PAEP (+1,828), GLT6D1 (+75,955)
cg00075161	chr17:27342535	-0.00157638	-1.20278	0.00111716	-0.00181958	-1.38834	0.000385014					PIPOX (-27,383), SEZ6 (-9,220)
cg19729914	chr1:53754097	-0.00306469	-2.33836	0.0011197	-0.00271974	-2.07516	0.00631154	LRP8	Body			MAGOH (-49,816), LRP8 (+39,589)
cg25660691	chr10:81967281	0.00806504	6.15362	0.0011208	0.00761766	5.81228	0.00368478	LINC00857	TSS200	chr10:81966989-81967517	Island	ANXA11 (-1,954)
cg00127353	chr6:112210969	0.00191372	1.46017	0.00112282	0.00157802	1.20403	0.0108521					WISP3 (-164,493), FYN (-16,315)
cg09246800	chr18:21474776	-0.00323032	-2.46473	0.00112342	-0.00335671	-2.56117	0.0014159	LAMA3	Body			CABYR (-244,166), LAMA3 (+205,370)
cg11903130	chr10:26506751	-0.00109949	-0.83891	0.00112488	-0.000961364	-0.733521	0.00713227	GAD2	Body	chr10:26504383-26507434	Island	APBB1IP (-220,381), GAD2 (+1,516)
cg23936341	chr9:116970972	0.00198012	1.51083	0.00112501	0.00214539	1.63694	0.000876907	MIR455	TSS1500			ORM1 (-114,364), COL27A1 (+53,133)
cg14818472	chr13:59836204	-0.00334423	-2.55164	0.0011255	-0.00307885	-2.34916	0.00462456					DIAPH3 (+901,917)
cg17292384	chr11:63743837	-0.00177652	-1.35548	0.00112567	-0.00208861	-1.59361	0.000298499	COX8A	3'UTR	chr11:63741900-63742614	S_Shore	OTUB1 (-10,048), ENSG00000256100 (+1,746)
cg20168779	chr8:10558807	0.00248228	1.89398	0.00112611	0.00292004	2.22799	0.00029867					C8orf74 (+28,661), SOX7 (+29,215)
cg15888961	chr19:45596355	-0.000562353	-0.429075	0.00112849	-0.000563187	-0.429712	0.00209639	PPP1R37	TSS200	chr19:45596086-45596871	Island	PPP1R37 (+136)
cg23493306	chr8:22602490	0.00238216	1.81759	0.00112907	0.00280875	2.14308	0.000291046	PEBP4	Body			EGR3 (-51,676), PEBP4 (+182,931)
cg17316784	chr8:22005602	-0.00255082	-1.94628	0.00113009	-0.00277354	-2.11621	0.000835467	LGI3	3'UTR			REEP4 (-6,139), LGI3 (+8,743)
cg04384209	chr19:5029938	-0.00191453	-1.46078	0.00113193	-0.00190436	-1.45302	0.00225533	KDM4B	5'UTR	chr19:5032461-5033099	N_Shelf	KDM4B (+60,807), PTPRS (+310,876)
cg12179176	chr11:130786555	0.00228554	1.74387	0.00113388	0.00252453	1.92622	0.000698067	SNX19	TSS200	chr11:130786111-130786634	Island	SNX19 (-152)
cg01802453	chr4:183370148	0.00192095	1.46568	0.00113696	0.00209022	1.59484	0.000826758	ODZ3	Body	chr4:183369276-183370459	Island	TENM3 (+205,567), DCTD (+468,384)
cg06612950	chr16:80662408	-0.00240607	-1.83583	0.00113731	-0.00249153	-1.90103	0.00146361	CDYL2	Body			DYNLRB2 (+87,555), CDYL2 (+175,818)
cg03918614	chr16:87096418	0.000908744	0.693372	0.00113757	0.00109746	0.837359	0.000205176					FBXO31 (+320,945), FOXL1 (+484,304)
cg13340327	chr9:114287407	-0.000965205	-0.736452	0.00113905	-0.000884095	-0.674565	0.0048993	ZNF483	TSS200	chr9:114287380-114287695	Island	ZNF483 (-106)
cg25970533	chr1:52607933	0.000655647	0.500259	0.00114033	0.00074865	0.57122	0.000453186	ZFYVE9	TSS200	chr1:52607400-52608504	Island	ZFYVE9 (-113)
cg27591807	chr6:30509614	-0.00180708	-1.3788	0.0011412	-0.00171988	-1.31227	0.00342921	GNL1	3'UTR			PRR3 (-15,049), RPP21 (+196,707)
cg11681549	chr2:41370061	-0.00174319	-1.33006	0.00114132	-0.0014543	-1.10963	0.0102137					PKDCC (-905,099), SLC8A1 (-630,561)
cg05324407	chr16:86987828	0.00722737	5.51448	0.00114315	0.00732658	5.59018	0.00185489					FOXL1 (+375,714), FBXO31 (+429,535)
cg02486259	chr9:37037760	0.00135137	1.03109	0.00114343	0.00124333	0.948658	0.00472058			chr9:37034135-37038341	Island	PAX5 (-3,658)
cg26776362	chr6:168227098	-0.00428235	-3.26743	0.00114489	-0.00506199	-3.8623	0.000279679	MLLT4-AS1	Body	chr6:168226063-168228559	Island	MLLT4 (-573)
cg09150309	chr11:50258273	-0.00192979	-1.47243	0.0011458	-0.00193571	-1.47695	0.00208678	LOC441601	TSS1500	chr11:50257255-50257772	S_Shore	OR4C12 (-254,203)
cg02152208	chr14:91883198	-0.00152475	-1.16338	0.001146	-0.0017179	-1.31076	0.000549832	CCDC88C	ExonBnd	chr14:91883361-91883566	N_Shore	CCDC88C (+923)
cg01660035	chr19:7968837	0.000703765	0.536972	0.00114912	0.000743437	0.567242	0.00120218	MAP2K7	1stExon	chr19:7968325-7969421	Island	MAP2K7 (+62)
cg19264522	chr10:20568997	0.00184505	1.40777	0.00115273	0.00167276	1.27632	0.00537357	PLXDC2	3'UTR			PLXDC2 (+463,830), NEBL (+617,534)
cg26574266	chr15:45543703	-0.00142799	-1.08956	0.00115462	-0.00112533	-0.858626	0.0152857	SLC28A2	TSS1500			SLC28A2 (-725)
cg05631737	chr8:49780701	0.00415782	3.17241	0.00115549	0.00519098	3.96072	0.00012274			chr8:49782687-49783270	N_Shore	EFCAB1 (-132,911), SNAI2 (+53,598)
cg09089230	chr17:1588195	0.00107063	0.816888	0.00115743	0.000869434	0.663378	0.01214	PRPF8	TSS200	chr17:1587787-1588400	Island	PRPF8 (-65)
cg07458456	chr8:134789257	-0.00268899	-2.0517	0.00115764	-0.00263873	-2.01335	0.0026226	LOC101927798	Body			ST3GAL1 (-205,075), ZFAT (+936,024)
cg27485006	chr4:84014353	0.00183925	1.40335	0.00116118	0.00189244	1.44393	0.00162079	PLAC8	3'UTR			PLAC8 (+21,515), COPS4 (+58,111)
cg27305255	chr1:8763838	0.00127136	0.970047	0.00116463	0.000981512	0.748894	0.0175263	RERE	5'UTR	chr1:8763005-8763549	S_Shore	RERE (+113,686), SLC45A1 (+385,953)
cg24067194	chr7:98271469	0.000768755	0.58656	0.00116473	0.000843079	0.643269	0.000778625					NPTX2 (+24,861), TMEM130 (+196,020)
cg05549108	chr11:60357250	-0.00206693	-1.57707	0.00116541	-0.00161198	-1.22994	0.0164254					MS4A8 (-109,797), MS4A13 (+74,365)
cg27049015	chr10:114122183	-0.00290051	-2.21309	0.00116702	-0.00244366	-1.86451	0.00962637					ACSL5 (-13,773), TECTB (+78,691)
cg06906980	chr8:86157935	-0.00127905	-0.975918	0.0011671	-0.0011591	-0.884392	0.0052997	CA13	1stExon	chr8:86157835-86158168	Island	CA13 (+180)
cg15963913	chr14:104196003	-0.00395959	-3.02117	0.00116722	-0.00397908	-3.03604	0.00207701	ZFYVE21	Body	chr14:104193901-104194627	S_Shore	ZFYVE21 (+13,937), PPP1R13B (+117,924)
cg06872721	chr19:19040258	0.00167457	1.2777	0.00117018	0.00147054	1.12202	0.00702719	HOMER3	Body	chr19:19040193-19040431	Island	DDX49 (+9,775), HOMER3 (+10,186)
cg12789714	chr16:69599233	-0.00160016	-1.22092	0.00117216	-0.00172608	-1.317	0.000964427	NFAT5	TSS1500	chr16:69599437-69600736	N_Shore	NFAT5 (+237)
cg18128536	chr17:47092178	0.00971281	7.41087	0.00117238	0.00824752	6.29286	0.00900452	IGF2BP1	Body	chr17:47091973-47092211	Island	B4GALNT2 (-118,151), IGF2BP1 (+17,405)
cg10239319	chr4:6073656	-0.00297515	-2.27004	0.00117299	-0.00318241	-2.42818	0.00106507	JAKMIP1	Body			CRMP1 (-178,872), JAKMIP1 (+128,626)
cg18217252	chr9:133027791	0.00232062	1.77063	0.00117518	0.00237021	1.80847	0.00177157			chr9:133027737-133028563	Island	HMCN2 (-258,157), NCS1 (+92,935)
cg07408232	chr6:30113978	0.00271819	2.07398	0.00117596	0.00287328	2.19231	0.00121968	TRIM40	Body			TRIM40 (+9,192), TRIM10 (+14,733)
cg06085956	chr8:130425565	-0.00211676	-1.61509	0.00117629	-0.00186724	-1.42471	0.00660699	CCDC26	Body			GSDMC (+373,569)
cg03808001	chr13:112860456	0.00930917	7.1029	0.00117741	0.0101051	7.71021	0.000897984					SPACA7 (-170,177), SOX1 (+138,544)
cg13980113	chr5:36607333	0.00200669	1.5311	0.00117787	0.00198397	1.51377	0.00243177	SLC1A3	TSS1500			SLC1A3 (+877)
cg08024169	chr7:1365082	0.00269404	2.05555	0.00117791	0.00293474	2.2392	0.000861949			chr7:1362811-1363643	S_Shore	UNCX (+92,540), MICALL2 (+134,056)
cg25698978	chr18:77794300	-0.00161703	-1.23379	0.0011813	-0.00157151	-1.19906	0.00279139	C18orf22	TSS200	chr18:77794360-77794761	N_Shore	RBFA (-58)
cg27587195	chr5:112824172	0.00147956	1.12891	0.00118312	0.00155126	1.18361	0.0013484	MCC	5'UTR	chr5:112823256-112824304	Island	MCC (+355)
cg17198047	chr1:242372399	0.00558406	4.26064	0.00118334	0.00599046	4.57072	0.00103835	PLD5	Body			MAP1LC3C (-210,025), PLD5 (+315,421)
cg24024262	chr11:86211112	-0.00185118	-1.41245	0.00118416	-0.00193777	-1.47852	0.00136469	ME3	Body			CCDC81 (+125,179), ME3 (+172,566)
cg00363082	chr5:172654771	0.0051236	3.9093	0.00118533	0.00568664	4.3389	0.000683149			chr5:172655840-172656202	N_Shore	NKX2-5 (+7,589), BNIP1 (+83,327)
cg04997435	chr5:153588790	-0.00279112	-2.12962	0.00118851	-0.00291102	-2.22111	0.0014357	GALNT10	Body			SAP30L (-236,727), GALNT10 (+18,501)
cg20014311	chr14:106364285	0.00463178	3.53405	0.0011904	0.00468666	3.57592	0.00198342					TMEM121 (+371,346)
cg08048564	chr12:123365343	-0.00226582	-1.72882	0.00119108	-0.00251998	-1.92275	0.000665569	VPS37B	Body			VPS37B (+15,648), HIP1R (+45,371)
cg15934389	chr6:35362046	0.00309593	2.36219	0.00119317	0.00326399	2.49043	0.0012762	PPARD	5'UTR			FANCE (-58,092), PPARD (+51,656)
cg16631928	chr9:93405451	-0.00105995	-0.808743	0.00119327	-0.0010493	-0.800619	0.00248192	DIRAS2	TSS200	chr9:93404976-93405313	S_Shore	DIRAS2 (-66)
cg11211089	chr1:153755803	0.000824695	0.629242	0.00119375	0.00104277	0.795635	0.000107342			chr1:153755957-153756335	N_Shore	SLC27A3 (+8,036), GATAD2B (+139,648)
cg13163729	chr2:45169447	0.00129071	0.98481	0.00119434	0.00128473	0.980248	0.00232935	SIX3	1stExon	chr2:45169505-45171884	N_Shore	SIX3 (+546)
cg25010752	chr1:116460862	0.00437088	3.33498	0.00119457	0.00554325	4.2295	0.00010198					NHLH2 (-74,325), SLC22A15 (-58,257)
cg24618910	chr2:97523478	-0.000977743	-0.746018	0.00119505	-0.000997114	-0.760798	0.00182323	ANKRD39	Body	chr2:97523356-97524186	Island	ANKRD39 (+354)
cg05931249	chr2:177477630	-0.00370173	-2.82442	0.00119564	-0.0037487	-2.86026	0.00191499					HNRNPA3 (-599,661), MTX2 (+343,484)
cg09308027	chr5:175982402	-0.00144512	-1.10263	0.00119629	-0.00162769	-1.24193	0.00057234	CDHR2	5'UTR			CDHR2 (+12,891), GPRIN1 (+54,732)
cg09452984	chr3:76620189	-0.00360601	-2.75139	0.00119679	-0.00327461	-2.49853	0.00546528					ROBO2 (+664,344)
cg04985318	chr11:66379132	0.001727	1.3177	0.00119765	0.00172691	1.31763	0.00225207					RBM14-RBM4 (-4,965), RBM14 (-4,921)
cg09875176	chr5:61587808	0.00220371	1.68143	0.00119782	0.00205603	1.56875	0.00434439					KIF2A (-14,471), C5orf64 (+654,173)
cg02147032	chr16:71842036	-0.000701652	-0.53536	0.00119887	-0.000749916	-0.572186	0.00105827	AP1G1	5'UTR	chr16:71841923-71843101	Island	PHLPP2 (-83,433), AP1G1 (+1,068)
cg10341490	chr13:41801747	0.00235626	1.79782	0.00119934	0.00233306	1.78013	0.00248938	LOC101929140	Body			KBTBD7 (-33,046), MTRF1 (+35,966)
cg08310502	chrX:9398740	0.00292884	2.2347	0.00120015	0.0032433	2.47464	0.000718939					FAM9B (-396,573), TBL1X (-34,308)
cg14689167	chr10:4309215	0.00276308	2.10823	0.00120033	0.00290358	2.21543	0.00132961					AKR1E2 (-559,231), KLF6 (-481,749)
cg13205516	chr7:56032364	0.000952123	0.72647	0.00120156	0.000904297	0.689978	0.00367384	GBAS	1stExon	chr7:56032046-56032903	Island	GBAS (+91)
cg12284669	chr6:137910240	0.00228937	1.74679	0.00120248	0.00253342	1.933	0.00072404					TNFAIP3 (-278,341), OLIG3 (-94,710)
cg08579619	chr1:26145578	-0.00264093	-2.01503	0.00120394	-0.00261682	-1.99663	0.00245252	MTFR1L	TSS1500	chr1:26146122-26147349	N_Shore	MTFR1L (-1,106)
cg26556489	chr18:76308435	-0.00272807	-2.08152	0.00120628	-0.00239682	-1.82878	0.00714163			chr18:76308229-76308578	Island	SALL3 (-431,840)
cg21714061	chr17:42275551	-0.0035907	-2.7397	0.00120809	-0.00404835	-3.08889	0.000578209	ATXN7L3	TSS200	chr17:42276291-42276738	N_Shore	ATXN7L3 (-114)
cg02940661	chr14:106382755	0.00534899	4.08128	0.00120812	0.00533136	4.06783	0.00234458	KIAA0125	TSS1500			TMEM121 (+389,816)
cg04813697	chr10:22920025	0.00466606	3.5602	0.00120907	0.00548856	4.18777	0.000324535	PIP4K2A	Body			PIP4K2A (+83,459), SPAG6 (+285,627)
cg21129976	chr7:100421502	0.0010425	0.795428	0.00121135	0.001076	0.820985	0.00163748	EPHB4	Body	chr7:100421295-100421515	Island	EPHB4 (+3,619), EPO (+103,080)
cg00873038	chr3:48964925	-0.00257595	-1.96545	0.00121135	-0.00229472	-1.75087	0.00633961	ARIH2	5'UTR			P4HTM (-62,397), ARIH2OS (-8,108)
cg02959816	chr19:16829666	0.00352216	2.68741	0.00121309	0.00337344	2.57393	0.00344371	NWD1	TSS1500			NWD1 (-1,125)
cg21907743	chr1:237205450	0.00323594	2.46902	0.00121395	0.00307051	2.3428	0.00377362	RYR2	TSS1500	chr1:237205126-237206644	Island	RYR2 (-55)
cg00969153	chr22:31884264	0.00177574	1.35489	0.00121401	0.00137177	1.04666	0.0176454	EIF4ENIF1	Body	chr22:31885140-31886292	N_Shore	EIF4ENIF1 (+1,309), DRG1 (+88,756)
cg18083008	chr15:101557551	-0.00188148	-1.43557	0.00121572	-0.00201986	-1.54115	0.00105114	LRRK1	Body			LRRK1 (+98,132), CHSY1 (+234,586)
cg11291145	chr1:110017750	-0.00271576	-2.07212	0.00121591	-0.00262479	-2.00272	0.00316016	SYPL2	Body			CYB561D1 (-18,986), SYPL2 (+8,501)
cg06406669	chr22:50757421	0.00276951	2.11314	0.00121708	0.00311174	2.37426	0.000594419	DENND6B	ExonBnd			PLXNB2 (-11,366), DENND6B (+8,068)
cg21871898	chr3:9867393	-0.00203368	-1.5517	0.00121903	-0.00179466	-1.36933	0.00701965	ARPC4-TTLL3	Body			TTLL3 (+15,722), RPUSD3 (+18,307)
cg10491546	chr10:126752908	0.00195527	1.49187	0.00122138	0.00193888	1.47936	0.00247296	CTBP2	5'UTR			EDRF1 (-655,237), CTBP2 (-36,450)
cg25979157	chr19:53902687	0.00394332	3.00875	0.00122144	0.00394973	3.01365	0.00222816	ZNF765	Body	chr19:53898268-53898919	S_Shelf	ZNF813 (-68,302), ZNF765 (+4,285)
cg03908109	chr4:187475142	0.00812557	6.19981	0.00122243	0.0081079	6.18633	0.00233176	MTNR1A	Body	chr4:187476279-187476844	N_Shore	MTNR1A (+1,579), F11 (+288,044)
cg17402097	chr6:16152581	0.00359581	2.7436	0.00122517	0.00355916	2.71564	0.00254113					GMPR (-86,230), MYLIP (+23,226)
cg20740711	chr2:113450279	-0.00110118	-0.840201	0.00122522	-0.000899655	-0.686437	0.0124589					NT5DC4 (-28,784), SLC20A1 (+46,846)
cg17749967	chr19:18160301	-0.0129018	-9.84408	0.00122828	-0.0158948	-12.1277	0.000167635					MAST3 (-48,302), ARRDC2 (+41,325)
cg25728469	chr15:59506153	-0.00216364	-1.65086	0.00122852	-0.00196448	-1.4989	0.00559791	MYO1E	Body			LDHAL6B (+7,112), MYO1E (+158,946)
cg03880987	chr7:6206204	0.0032606	2.48784	0.0012331	0.00307596	2.34695	0.00402787	CYTH3	Body	chr7:6204132-6204522	S_Shore	USP42 (+61,690), CYTH3 (+106,071)
cg25683631	chr1:20405033	0.00316294	2.41332	0.00123316	0.00295811	2.25703	0.00434983	PLA2G5	5'UTR			PLA2G5 (+8,333), PLA2G2D (+41,017)
cg16422098	chr10:15761881	0.000583115	0.444917	0.00123317	0.000553427	0.422265	0.00381477	ITGA8	TSS200	chr10:15761423-15762101	Island	ITGA8 (+243)
cg07328316	chr1:1690235	-0.0048756	-3.72008	0.00123481	-0.00402211	-3.06887	0.011652	NADK	TSS200	chr1:1691767-1692063	N_Shore	SLC35E2 (-12,805), NADK (+19,674)

## Sheet: Sup T3
Supplementary Table 3: The 1000 most significant differentially methylated positions (DMPs) that were associated with abnormal CSF t-tau. Probe information is provided corresponding to chromosomal location (hg19/GRCh37 genomic annotation), Illumina (UCSC) gene annotation, the UCSC gene group, CpG island name, relation to the CpG island (if relevant) and the genes with a transcription start site (…
CpG ID	Position	(a) Association			(b) Association controlling for disease status			Illumina Annotation	UCSC Gene Group	UCSC CpG Island Name	Relation to UCSC CpG Island	Genes with TSS within 5Kb upstream or 1Kb downstream GREAT annotation (distance to TSS)
		Estimate	Effect Size (% methylation)	P Value	Estimate	Effect Size (% methylation)	P Value
cg18781683	chr1:57398843	0.0153564	1.53564	7.12189e-07	0.0153138	1.53138	2.40652e-06	C8B	Body			C8B (+32,845), C8A (+78,365)
cg18799491	chr20:62913080	-0.00516102	-0.516102	4.27695e-06	-0.00555589	-0.555589	2.36596e-06					PCMTD2 (+25,960)
cg08567517	chr20:56286603	0.00922602	0.922602	5.36915e-06	0.00955811	0.955811	6.92283e-06	PMEPA1	TSS1500	chr20:56283891-56285395	S_Shore	PMEPA1 (-1,646)
cg22210493	chr11:120194436	-0.00593925	-0.593925	6.43351e-06	-0.00589268	-0.589268	1.96248e-05	TMEM136	TSS1500	chr11:120195805-120196372	N_Shore	TMEM136 (-1,569)
cg26922780	chr16:88769443	0.0155052	1.55052	7.05547e-06	0.0139196	1.39196	0.000114965	RNF166	Body	chr16:88772237-88773195	N_Shelf	CTU2 (-3,428), RNF166 (+3,386)
cg18348690	chr1:151967697	0.00889434	0.889434	9.00188e-06	0.00937131	0.937131	8.17609e-06	S100A10	TSS1500	chr1:151965657-151966387	S_Shore	S100A10 (-832)
cg11380327	chr2:24715213	0.011384	1.1384	1.25545e-05	0.0104968	1.04968	0.000118834			chr2:24713710-24715168	S_Shore	NCOA1 (+413)
cg15090227	chr12:25982340	-0.00793373	-0.793373	1.30166e-05	-0.00854308	-0.854308	7.46058e-06					IFLTD1 (-276,124), RASSF8 (-129,651)
cg10099679	chr2:62800367	-0.008504	-0.8504	1.35017e-05	-0.00964058	-0.964058	2.46007e-06					EHBP1 (-132,634), TMEM17 (-66,892)
cg07333792	chr14:26674164	-0.0165499	-1.65499	1.75405e-05	-0.0173679	-1.73679	1.72466e-05			chr14:26674163-26674478	Island	NOVA1 (+392,796)
cg22637941	chr8:134203841	-0.00457327	-0.457327	1.76026e-05	-0.00464506	-0.464506	3.1964e-05	WISP1	Body			WISP1 (+560)
cg18654238	chr18:6406651	-0.00740214	-0.740214	1.85752e-05	-0.00736497	-0.736497	4.85566e-05	L3MBTL4	5'UTR			TMEM200C (-510,698), L3MBTL4 (+8,259)
cg19063564	chr19:22019059	-0.00316768	-0.316768	2.04068e-05	-0.00354943	-0.354943	5.26173e-06	ZNF43	TSS200	chr19:22018594-22018827	S_Shore	ZNF43 (-50)
cg05937046	chr14:77588860	-0.00524623	-0.524623	2.09301e-05	-0.0055299	-0.55299	1.9075e-05			chr14:77591159-77591847	N_Shelf	ZDHHC22 (+19,274), ENSG00000259164 (+24,207)
cg24495585	chr4:56659985	-0.00508226	-0.508226	2.3406e-05	-0.00487039	-0.487039	0.000109437			chr4:56659626-56660144	Island	NMU (-157,521), EXOC1 (-59,797)
cg17608361	chr1:171885823	-0.011145	-1.1145	2.40777e-05	-0.0103811	-1.03811	0.000161356	DNM3	Body			C1orf105 (-504,005), DNM3 (+75,203)
cg14518761	chr19:42771843	0.00893553	0.893553	2.62238e-05	0.00824015	0.824015	0.000213128	CIC	TSS1500	chr19:42772332-42773525	N_Shore	CIC (-16,974), ERF (-12,535)
cg24134897	chr11:859670	0.0265817	2.65817	2.63071e-05	0.0271173	2.71173	4.34751e-05	TSPAN4	5'UTR	chr11:858575-858932	S_Shore	TSPAN4 (+15,225), CHID1 (+45,253)
cg13986272	chr5:130328126	-0.0219752	-2.19752	3.30674e-05	-0.0224757	-2.24757	5.17464e-05			chr5:130330771-130331092	N_Shelf	HINT1 (+173,052)
cg15626565	chr2:236079710	0.0142748	1.42748	3.45516e-05	0.0140343	1.40343	9.90764e-05					AGAP1 (-323,041), SH3BP4 (+192,382)
cg26146561	chr13:30528897	-0.0140015	-1.40015	3.459e-05	-0.0145726	-1.45726	3.92597e-05					UBL3 (-104,077), KATNAL1 (+352,724)
cg00303672	chr20:31171386	-0.00143946	-0.143946	3.51806e-05	-0.00158749	-0.158749	1.32022e-05			chr20:31170740-31173640	Island	ENSG00000204393 (-3,895)
cg16307759	chr1:21912847	0.0168884	1.68884	3.81434e-05	0.0166761	1.66761	0.000102373					RAP1GAP (+65,501), ALPL (+76,983)
cg11721349	chr6:53850329	0.0180522	1.80522	3.81674e-05	0.018234	1.8234	7.30678e-05					MLIP (-33,385), LRRC1 (+190,552)
cg27274138	chr1:99021439	0.0146183	1.46183	4.01492e-05	0.015098	1.5098	5.22105e-05					DPYD (-634,861), SNX7 (-105,840)
cg19342782	chr1:70821806	-0.00982905	-0.982905	4.48431e-05	-0.00986508	-0.986508	9.40041e-05	HHLA3	Body	chr1:70819733-70820719	S_Shore	ANKRD13C (-1,402), HHLA3 (+1,288)
cg23186640	chr5:139943432	0.00956857	0.956857	4.61432e-05	0.0107454	1.07454	1.27163e-05	APBB3	Body	chr5:139943835-139944477	N_Shore	SLC35A4 (-1,044), APBB3 (+413)
cg25010752	chr1:116460862	-0.0139013	-1.39013	4.77108e-05	-0.0165543	-1.65543	3.68716e-06					NHLH2 (-74,325), SLC22A15 (-58,257)
cg13729043	chr17:7141683	0.00683177	0.683177	4.94299e-05	0.00596679	0.596679	0.000694743	PHF23	Body	chr17:7141121-7143071	Island	DVL2 (-3,820)
cg19628727	chr8:96228600	0.00774243	0.774243	5.16826e-05	0.00696153	0.696153	0.000491879	LINC01298	Body			C8orf37 (+52,829), PLEKHF2 (+82,569)
cg17710952	chr16:28914659	0.0126416	1.26416	5.184e-05	0.0117741	1.17741	0.000318351	ATP2A1	ExonBnd	chr16:28911944-28912183	S_Shelf	RABEP2 (+22,414), ATP2A1 (+24,934)
cg01263854	chr20:54824316	-0.0016629	-0.16629	5.18556e-05	-0.00162369	-0.162369	0.000163314	MC3R	1stExon	chr20:54824312-54824584	Island	MC3R (+529)
cg06644992	chr17:63192959	0.00637831	0.637831	5.29005e-05	0.00669202	0.669202	5.17344e-05	RGS9	Body			RGS9 (+59,368), AXIN2 (+364,806)
cg04024170	chr15:74220756	0.0147204	1.47204	5.34486e-05	0.0157931	1.57931	3.51036e-05	LOXL1-AS1	TSS1500	chr15:74218696-74220373	S_Shore	LOXL1 (+1,958), STOML1 (+63,933)
cg13812840	chr16:1578619	0.0126183	1.26183	5.76543e-05	0.0144951	1.44951	1.02647e-05	TMEM204	TSS200	chr16:1574515-1574986	S_Shelf	TMEM204 (-4,955)
cg14193465	chrX:70356310	-0.0107944	-1.07944	5.8063e-05	-0.010759	-1.0759	0.00012937	MED12	Body			NLGN3 (-8,402), MED12 (+17,738)
cg14343381	chr17:3868216	0.00239197	0.239197	5.86252e-05	0.00243546	0.243546	9.28009e-05	ATP2A3	TSS1500	chr17:3867059-3868095	S_Shore	ATP2A3 (-632)
cg15282517	chr2:221056418	0.00624382	0.624382	5.96991e-05	0.00685322	0.685322	2.64936e-05					SLC4A3 (+564,127)
cg17755593	chr4:16478645	-0.00727244	-0.727244	5.99529e-05	-0.00789917	-0.789917	3.14007e-05					TAPT1 (-250,482), LDB2 (+421,787)
cg08514559	chr5:122179120	0.00927372	0.927372	6.22579e-05	0.00873677	0.873677	0.000317741			chr5:122180963-122181681	N_Shore	SNX24 (-2,024)
cg02879641	chr2:233638699	-0.00894528	-0.894528	6.23639e-05	-0.00923292	-0.923292	8.1481e-05	KCNJ13	5'UTR			KCNJ13 (+2,579), GIGYF2 (+76,644)
cg07979566	chr6:169067435	0.0106061	1.06061	6.28812e-05	0.0111244	1.11244	6.27315e-05	SMOC2	3'UTR			SMOC2 (+225,605), THBS2 (+586,704)
cg25720969	chr11:84763263	0.011274	1.1274	6.3237e-05	0.010582	1.0582	0.000337561	DLG2	Body			DLG2 (+575,051)
cg13850312	chr9:112931119	-0.00517434	-0.517434	6.44607e-05	-0.00551532	-0.551532	4.75628e-05	AKAP2	3'UTR			TXN (+87,801), PALM2 (+388,401)
cg02371301	chr11:70023240	-0.00600696	-0.600696	6.46186e-05	-0.00559208	-0.559208	0.000383607	ANO1	Body	chr11:70023057-70023304	Island	FADD (-26,029), ANO1 (+98,833)
cg24270710	chr12:132930766	-0.0116383	-1.16383	6.58452e-05	-0.0120353	-1.20353	8.32645e-05			chr12:132930013-132930247	S_Shore	GALNT9 (-240,194), FBRSL1 (-135,371)
cg10729062	chr19:14049823	0.00584081	0.584081	6.6993e-05	0.00586559	0.586559	0.000134446	PODNL1	Body			PODNL1 (-535)
cg00854933	chr1:41447341	-0.00657657	-0.657657	6.74001e-05	-0.00586791	-0.586791	0.000676724	CTPS1	5'UTR	chr1:41444870-41446116	S_Shore	CTPS1 (+2,335), SLFNL1 (+41,568)
cg11291145	chr1:110017750	0.00846653	0.846653	6.83393e-05	0.0082179	0.82179	0.000225593	SYPL2	Body			CYB561D1 (-18,986), SYPL2 (+8,501)
cg06867486	chr1:110733063	0.006473	0.6473	6.9432e-05	0.00693163	0.693163	4.87828e-05	SLC6A17	Body			KCNC4 (-21,032), SLC6A17 (+39,956)
cg00286947	chr10:132358664	0.0147152	1.47152	7.34956e-05	0.0141496	1.41496	0.000273264					GLRX3 (+424,002)
cg18068411	chr10:16481929	-0.00653383	-0.653383	7.47826e-05	-0.00661181	-0.661181	0.000131502	PTER	5'UTR	chr10:16478803-16479303	S_Shelf	PTER (+2,947), C1QL3 (+82,075)
cg04444211	chr3:77666842	0.012939	1.2939	7.6109e-05	0.0130713	1.30713	0.000138446	ROBO2	Body			NONE
cg19264056	chr12:20704653	0.00254684	0.254684	7.87737e-05	0.00241889	0.241889	0.000344018	PDE3A	Body	chr12:20704525-20706004	Island	SLCO1C1 (-143,746), PDE3A (+182,475)
cg26699755	chr17:1880631	-0.0149118	-1.49118	8.06576e-05	-0.0164254	-1.64254	3.40205e-05	RTN4RL1	Body	chr17:1880789-1881116	N_Shore	RTN4RL1 (+48,008), RPA1 (+147,354)
cg00557010	chr5:170055724	0.00587984	0.587984	8.2299e-05	0.00635866	0.635866	4.84835e-05	KCNIP1	5'UTR			GABRP (-153,962), KCNIP1 (+124,148)
cg20347252	chr9:31255225	-0.00546309	-0.546309	8.60487e-05	-0.00491569	-0.491569	0.000734435			chr9:31253816-31254763	S_Shore	NONE
cg19015062	chr7:48703053	0.0100197	1.00197	8.61153e-05	0.00946734	0.946734	0.000398725					ABCA13 (+491,997)
cg03914346	chr22:29548267	0.00933427	0.933427	8.68772e-05	0.0111763	1.11763	7.08014e-06	KREMEN1	Body			EMID1 (-53,573), KREMEN1 (+79,162)
cg20595046	chr2:29093178	0.00112932	0.112932	8.7331e-05	0.00120658	0.120658	6.43076e-05	TRMT61B	TSS200	chr2:29092728-29093439	Island	TRMT61B (-12)
cg04657735	chr11:17078312	0.00782914	0.782914	9.05674e-05	0.00664137	0.664137	0.0014651					PLEKHA7 (-42,354), RPS13 (+21,022)
cg25931138	chr3:195709698	0.00544668	0.544668	9.16522e-05	0.00605283	0.605283	3.37801e-05	SDHAP1	Body			TNK2 (-87,267), TFRC (+99,362)
cg04134235	chr2:16804749	-0.00782249	-0.782249	9.51457e-05	-0.00950381	-0.950381	5.78137e-06	FAM49A	5'UTR			FAM49A (+42,353), MYCN (+724,064)
cg02402091	chr10:114135092	0.0114419	1.14419	9.69008e-05	0.0109943	1.09943	0.000350478	ACSL5	TSS1500			ACSL5 (-864)
cg10994314	chr7:141251231	-0.00256543	-0.256543	9.80157e-05	-0.00273379	-0.273379	7.44274e-05	AGK	1stExon	chr7:141251013-141251472	Island	AGK (+243)
cg18738273	chr16:646175	-0.00812309	-0.812309	9.9359e-05	-0.00853614	-0.853614	9.64057e-05	RAB40C	Body	chr16:649465-650057	N_Shelf	WFIKKN1 (-34,757), RAB40C (+6,819)
cg07979034	chr15:65648490	0.0159843	1.59843	0.000102713	0.0170099	1.70099	8.09217e-05	IGDCC3	Body	chr15:65647917-65648491	Island	PARP16 (-69,281), IGDCC3 (+21,888)
cg21573765	chr19:41220765	-0.00379342	-0.379342	0.000104949	-0.00384583	-0.384583	0.000177106	ADCK4	5'UTR	chr19:41220886-41221205	N_Shore	ITPKC (-2,243), ADCK4 (+2,025)
cg24924502	chr17:79109777	0.0114903	1.14903	0.000108618	0.0111162	1.11162	0.000349336	AATK	Body	chr17:79109698-79109911	Island	AATK (+30,040), BAIAP2 (+100,816)
cg21009451	chr11:96257647	-0.00763984	-0.763984	0.000108699	-0.00748226	-0.748226	0.000299933					JRKL (+134,490)
cg24762501	chr19:51530751	-0.0226682	-2.26682	0.000115143	-0.0195971	-1.95971	0.00142721	KLK11	5'UTR			KLK11 (+208)
cg07560586	chr9:86669598	0.00746513	0.746513	0.000116252	0.00705671	0.705671	0.00050819					RMI1 (+73,886), SLC28A3 (+286,000)
cg20991937	chr7:73790421	-0.00357441	-0.357441	0.000117009	-0.00338892	-0.338892	0.000475994	CLIP2	Body	chr7:73790230-73790510	Island	GTF2IRD1 (-77,879), CLIP2 (+86,617)
cg23611594	chr4:177582025	0.00507311	0.507311	0.000119945	0.00519218	0.519218	0.000167574					VEGFC (+131,856), SPCS3 (+340,911)
cg22067300	chr1:225631073	0.0110988	1.10988	0.000124143	0.0106097	1.06097	0.000456178					LBR (-14,555), ENAH (+209,771)
cg19118660	chr9:100460146	0.007848	0.7848	0.000126291	0.00776025	0.776025	0.000300548	XPA	TSS1500	chr9:100459096-100459775	S_Shore	XPA (-508)
cg17165760	chr10:27389408	-0.00387335	-0.387335	0.000127779	-0.00393748	-0.393748	0.000203036	ANKRD26	5'UTR	chr10:27389075-27389622	Island	ANKRD26 (+13)
cg15378449	chr12:46765285	-0.00144258	-0.144258	0.00013047	-0.00141453	-0.141453	0.000347115	SLC38A2	5'UTR	chr12:46765134-46766633	Island	SLC38A1 (-102,491), SLC38A2 (+1,365)
cg07760796	chr15:23812334	-0.00960273	-0.960273	0.000132247	-0.0103211	-1.03211	8.98834e-05	MKRN3	1stExon			MKRN3 (+1,881), MAGEL2 (+78,841)
cg02460336	chr3:14991006	0.0170725	1.70725	0.00013304	0.018634	1.8634	6.96975e-05	NR2C2	5'UTR	chr3:14989486-14989984	S_Shore	NR2C2 (+1,771), MRPS25 (+115,836)
cg00573654	chr7:135821882	0.00760812	0.760812	0.000135653	0.00734862	0.734862	0.000437286					CHRM2 (-731,534), MTPN (-159,819)
cg00189689	chr11:413350	0.0152744	1.52744	0.000137741	0.0146533	1.46533	0.000484778	SIGIRR	5'UTR	chr11:416419-417650	N_Shelf	SIGIRR (+1,626), PKP3 (+19,134)
cg20928346	chr12:121398603	-0.00832779	-0.832779	0.000140568	-0.00815922	-0.815922	0.000373239					SPPL3 (-56,430), HNF1A (-17,743)
cg24583468	chr3:133160722	0.0109833	1.09833	0.000140879	0.011117	1.1117	0.000239607	BFSP2	Body			CDV3 (-131,852), BFSP2 (+41,884)
cg24475622	chr1:1003851	0.0037386	0.37386	0.00014469	0.00357905	0.357905	0.000519525			chr1:1002663-1005318	Island	RNF223 (+5,836), AGRN (+48,349)
cg03333423	chr6:161570358	0.0081445	0.81445	0.000148276	0.00729669	0.729669	0.00116384	AGPAT4	Body			AGPAT4 (+124,735), MAP3K4 (+157,543)
cg02865818	chr5:167719214	-0.00390789	-0.390789	0.000149311	-0.00461937	-0.461937	1.84266e-05	WWC1	1stExon	chr5:167718523-167719688	Island	WWC1 (+60)
cg25779690	chr12:56385212	0.00577005	0.577005	0.000151177	0.00480825	0.480825	0.0024946	RAB5B	Body			SUOX (-10,070), RAB5B (+17,418)
cg04808637	chrX:28604310	0.0220121	2.20121	0.000158912	0.0216241	2.16241	0.00040307	IL1RAPL1	TSS1500			IL1RAPL1 (-1,206)
cg08643003	chr11:15997706	-0.00617556	-0.617556	0.000160171	-0.00531228	-0.531228	0.0018856	SOX6	Body			SOX6 (+500,229), INSC (+863,737)
cg22160662	chr3:66908896	0.0018537	0.18537	0.000163309	0.00176896	0.176896	0.000588884					LRIG1 (-357,541), KBTBD8 (-139,835)
cg09082427	chr9:140349184	0.0141482	1.41482	0.000163686	0.0122403	1.22403	0.00176951	NSMF	Body	chr9:140347840-140348320	S_Shore	ENTPD8 (-13,284), NSMF (+4,602)
cg21323815	chrX:53350498	-0.00733648	-0.733648	0.000164923	-0.0077421	-0.77421	0.000150711	IQSEC2	1stExon	chrX:53349666-53350613	Island	IQSEC2 (+24)
cg19876836	chr3:171163615	0.00535009	0.535009	0.000165238	0.005208	0.5208	0.00044942	TNIK	Body			SLC2A2 (-419,077), TNIK (+14,582)
cg26151846	chr20:30489037	0.00552974	0.552974	0.000165524	0.00529634	0.529634	0.000575176	TTLL9	Body			DUSP15 (-30,488), PDRG1 (+50,858)
cg11807559	chr10:69390115	0.0069513	0.69513	0.000167193	0.00687919	0.687919	0.000379517	CTNNA3	Body			CTNNA3 (+65,812), LRRTM3 (+704,352)
cg08232688	chr17:7354014	0.00692531	0.692531	0.000169487	0.00629971	0.629971	0.00108404	CHRNB1	Body			SLC35G6 (-30,707), CHRNB1 (+5,635)
cg14595406	chr16:50329633	0.0048974	0.48974	0.000169792	0.00469472	0.469472	0.000581898	ADCY7	Body			ADCY7 (+29,207), BRD7 (+73,057)
cg04624066	chr12:130621538	-0.0224194	-2.24194	0.000170965	-0.0224399	-2.24399	0.000328237			chr12:130623142-130623492	N_Shore	TMEM132D (-233,328), FZD10 (-25,466)
cg24244452	chr4:144284260	0.00742392	0.742392	0.000172313	0.00661101	0.661101	0.00138934	GAB1	Body			SMARCA5 (-150,356), GAB1 (+26,346)
cg10769093	chr19:32854504	-0.0135959	-1.35959	0.000172924	-0.0133327	-1.33327	0.000421104	ZNF507	Body			DPY19L3 (-42,527), ZNF507 (+18,005)
cg13454737	chr16:86541569	-0.00614351	-0.614351	0.000174763	-0.00559183	-0.559183	0.00110513	FENDRR	Body	chr16:86541430-86545228	Island	FOXF1 (-2,564)
cg02096492	chr8:67782943	0.0028897	0.28897	0.000177013	0.00324119	0.324119	6.00921e-05	C8orf45	TSS1500			MCMDC2 (-41)
cg22809871	chr13:102572229	-0.0125624	-1.25624	0.000179774	-0.0128208	-1.28208	0.000262417	FGF14	Body	chr13:102568425-102569495	S_Shelf	ITGBL1 (+467,264), FGF14 (+481,895)
cg01387771	chr16:1036944	-0.00732006	-0.732006	0.000180081	-0.00745929	-0.745929	0.000273135	SOX8	3'UTR	chr16:1036820-1037448	Island	SSTR5 (-91,837), SOX8 (+5,137)
cg09020697	chr16:86488958	0.0135512	1.35512	0.00018038	0.01475	1.475	0.000101721					FOXF1 (-55,175), IRF8 (+556,550)
cg02819336	chr19:10257180	-0.00464915	-0.464915	0.000181342	-0.00467438	-0.467438	0.000332585	DNMT1	ExonBnd			EIF3G (-26,603), DNMT1 (+48,575)
cg10047115	chr9:126229672	0.00678061	0.678061	0.000182261	0.00712268	0.712268	0.000178011	DENND1A	Body			CRB2 (+111,134), DENND1A (+462,714)
cg05388545	chr17:29152968	0.0064875	0.64875	0.000182919	0.00615555	0.615555	0.000683225	CRLF3	TSS1500	chr17:29151481-29151901	S_Shore	CRLF3 (-1,175)
cg18686153	chr14:106933960	-0.0167303	-1.67303	0.000183018	-0.0182084	-1.82084	0.000103246			chr14:106936174-106936522	N_Shelf	TMEM121 (+941,021)
cg01429614	chr11:22692250	0.0247204	2.47204	0.000183682	0.0225111	2.25111	0.0011382	GAS2	5'UTR	chr11:22688285-22688617	S_Shelf	GAS2 (+4,090), SVIP (+159,161)
cg02926127	chr12:8757907	-0.0047069	-0.47069	0.00018427	-0.00446487	-0.446487	0.000684234	AICDA	Body	chr12:8757750-8758079	Island	CLEC4E (-64,349), AICDA (+7,560)
cg00278227	chr17:46714701	0.00673481	0.673481	0.00018923	0.00717356	0.717356	0.000148749			chr17:46713926-46714131	S_Shore	HOXB9 (-10,863), PRAC1 (+85,183)
cg23616741	chr7:44105434	0.0248405	2.48405	0.000190036	0.0222838	2.22838	0.00137301	PGAM2	TSS1500	chr7:44104746-44105116	S_Shore	PGAM2 (-249)
cg18801806	chr11:118869385	0.00631253	0.631253	0.00019018	0.00713666	0.713666	5.52169e-05	CCDC84	Body	chr11:118868641-118869204	S_Shore	TRAPPC4 (-19,757), FOXR1 (+26,969)
cg21805689	chr7:64145495	-0.00515371	-0.515371	0.000191273	-0.00481299	-0.481299	0.000879201	ZNF107	Body			ZNF107 (-4,238)
cg00635788	chr1:26145583	0.00795745	0.795745	0.000192411	0.00743719	0.743719	0.000870157	MTFR1L	TSS1500	chr1:26146122-26147349	N_Shore	MTFR1L (-1,101)
cg24437797	chr1:23505138	0.00670276	0.670276	0.000192654	0.0072825	0.72825	0.000111796			chr1:23504059-23504633	S_Shore	LUZP1 (-838)
cg02830936	chr1:32708485	0.0106607	1.06607	0.00019322	0.0107192	1.07192	0.000351236	MTMR9L	TSS1500	chr1:32705524-32707141	S_Shore	LCK (-8,355), EIF3I (+20,515)
cg02303505	chr8:91592157	0.0199148	1.99148	0.000193849	0.0203577	2.03577	0.00027724					CALB1 (-497,051), TMEM64 (+66,154)
cg13744031	chr20:45318448	0.0032591	0.32591	0.000194483	0.00336056	0.336056	0.000249864	TP53RK	TSS200	chr20:45317691-45318458	Island	TP53RK (-31)
cg07233109	chr11:78387423	-0.0100398	-1.00398	0.000198863	-0.0110574	-1.10574	9.26732e-05	ODZ4	Body	chr11:78387189-78387424	Island	NARS2 (-101,515), TENM4 (+764,272)
cg17923756	chrX:137274333	-0.0248156	-2.48156	0.000199882	-0.0240329	-2.40329	0.000591206					ZIC3 (+626,033)
cg03622314	chr15:50838905	-0.0042009	-0.42009	0.000200852	-0.00401055	-0.401055	0.000707053	USP50	TSS200			USP50 (-10)
cg12322805	chr8:122650717	-0.00903004	-0.903004	0.000201257	-0.00895325	-0.895325	0.00044075	HAS2	5'UTR	chr8:122651665-122652389	N_Shore	SNTB1 (-825,205), HAS2 (+2,913)
cg07516946	chr20:1373593	-0.00243364	-0.243364	0.000201405	-0.00233592	-0.233592	0.000636968	FKBP1A	Body	chr20:1373259-1373917	Island	FKBP1A (+213)
cg00502665	chr19:56988813	-0.00530511	-0.530511	0.000203071	-0.00520748	-0.520748	0.000501949	ZNF667	TSS200	chr19:56988313-56989741	Island	ZNF667 (-115)
cg20163056	chr19:5005982	0.0106446	1.06446	0.000203131	0.0100498	1.00498	0.000816147	KDM4B	5'UTR			KDM4B (+36,851), PTPRS (+334,832)
cg00660105	chr4:82135784	-0.00494942	-0.494942	0.00020348	-0.00498997	-0.498997	0.000355818			chr4:82135888-82136535	N_Shore	PRKG2 (+404)
cg07029277	chr13:45150537	-0.00409307	-0.409307	0.000205256	-0.00367348	-0.367348	0.00145485	TSC22D1	5'UTR	chr13:45149970-45152288	Island	TSC22D1 (+164)
cg17250025	chr19:8226482	-0.00494371	-0.494371	0.000206164	-0.00529304	-0.529304	0.000151319					CERS4 (-47,755), FBN3 (-11,753)
cg09911173	chr12:43196754	0.00625096	0.625096	0.000206444	0.00522649	0.522649	0.00297246					PRICKLE1 (-318,958), ADAMTS20 (+748,970)
cg16522602	chr5:79964079	-0.00570511	-0.570511	0.000207513	-0.0055881	-0.55881	0.000529907	MSH3	Body			RASGRF2 (-292,412), DHFR (-13,278)
cg09149737	chr20:62611937	0.00765197	0.765197	0.000208062	0.00848571	0.848571	8.73191e-05	PRPF6	TSS1500	chr20:62610126-62611163	S_Shore	PRPF6 (-551)
cg00884358	chr10:134450121	-0.0048985	-0.48985	0.000210758	-0.00493702	-0.493702	0.000369819	INPP5A	Body			INPP5A (+98,798), NKX6-2 (+149,435)
cg13219142	chr19:17560765	0.00962824	0.962824	0.00021091	0.00987466	0.987466	0.000291147	TMEM221	TSS1500	chr19:17558917-17559679	S_Shore	TMEM221 (-1,390)
cg21959330	chr4:44159661	0.00719252	0.719252	0.000211225	0.00683507	0.683507	0.000758839					KCTD8 (+291,163)
cg18677212	chr9:3264870	-0.00858012	-0.858012	0.000211574	-0.00775005	-0.775005	0.00139176	RFX3	Body			KIAA0020 (-420,630), RFX3 (+261,113)
cg15476723	chr19:48116808	0.01105	1.105	0.000211809	0.0103911	1.03911	0.000879312	GLTSCR1	5'UTR	chr19:48111351-48113685	S_Shelf	EHD2 (-99,792), GLTSCR1 (+5,356)
cg26974415	chr17:80787148	-0.00298546	-0.298546	0.000213834	-0.00259208	-0.259208	0.0021104	TBCD	Body	chr17:80790368-80790581	N_Shelf	ZNF750 (+11,306), TBCD (+77,209)
cg06130950	chr11:123612538	0.00254218	0.254218	0.000216208	0.00273343	0.273343	0.000149598	ZNF202	TSS200	chr11:123611898-123612545	Island	ZNF202 (-161)
cg13589463	chr14:100920326	-0.00877804	-0.877804	0.000218421	-0.00881054	-0.881054	0.000404124	WDR25	Body			WARS (-77,185), BEGAIN (+114,081)
cg01861537	chr11:121507724	-0.0119224	-1.19224	0.000219637	-0.0119051	-1.19051	0.000434478					SORL1 (+184,813), BLID (+479,199)
cg27066959	chr2:33491318	-0.0058482	-0.58482	0.000220952	-0.00556078	-0.556078	0.000762212	LTBP1	Body			RASGRP3 (-209,977), LTBP1 (+319,280)
cg15029032	chr15:86294644	0.0108511	1.08511	0.000222621	0.00910501	0.910501	0.00302198					KLHL25 (+43,617), AKAP13 (+370,685)
cg12360534	chr11:82387736	-0.032153	-3.2153	0.000223062	-0.0314393	-3.14393	0.000575307					PRCP (+223,736)
cg15616361	chr9:139871030	0.0124322	1.24322	0.000227344	0.0120942	1.20942	0.000622148	PTGDS	TSS1500	chr9:139872237-139873143	N_Shore	PTGDS (-927)
cg15504677	chr19:49521513	-0.00202652	-0.202652	0.000229618	-0.00218816	-0.218816	0.000148464	LHB	TSS1500	chr19:49521087-49522241	Island	LHB (-1,176)
cg06907989	chr11:92971815	-0.0104774	-1.04774	0.000229781	-0.0114919	-1.14919	0.000111836					CCDC67 (-92,068), SLC36A4 (-40,687)
cg00975125	chr3:111753597	-0.00635487	-0.635487	0.00023005	-0.00582723	-0.582723	0.00125838					TMPRSS7 (-4,956)
cg12210283	chr2:48668020	0.00208043	0.208043	0.00023257	0.00203235	0.203235	0.000605357	KLRAQ1	Body	chr2:48667559-48668355	Island	PPP1R21 (+85)
cg25310250	chr15:33360337	0.0106263	1.06263	0.000234111	0.00934802	0.934802	0.00197886	FMN1	TSS200			FMN1 (-253)
cg09319639	chr2:231577310	0.00175362	0.175362	0.000235696	0.0017684	0.17684	0.000405155	CAB39	TSS1500	chr2:231577309-231578504	Island	CAB39 (-250)
cg23240927	chr11:1320497	-0.00763776	-0.763776	0.000237959	-0.00752766	-0.752766	0.000552743	TOLLIP	Body	chr11:1315467-1317115	S_Shelf	TOLLIP (+10,355), MUC5B (+76,202)
cg25601281	chr11:12545710	0.00493182	0.493182	0.000238635	0.00476735	0.476735	0.000683515	PARVA	Body			TEAD1 (-220,878), PARVA (+146,979)
cg24607642	chr17:42345612	0.0094253	0.94253	0.000238766	0.00988154	0.988154	0.000232919	SLC4A1	TSS200			SLC4A1 (-104)
cg24755915	chr20:50715609	-0.00702825	-0.702825	0.000239254	-0.00668343	-0.668343	0.000859439	ZFP64	Body			SALL4 (-296,551), ZFP64 (+92,916)
cg12073052	chr17:75859854	0.0215633	2.15633	0.000239558	0.0216445	2.16445	0.000437193					TNRC6C (-141,283), SEPT9 (+582,363)
cg09080087	chr6:168240272	0.00988044	0.988044	0.000240427	0.0100755	1.00755	0.000352009	MLLT4	Body			KIF25 (-159,500), MLLT4 (+12,602)
cg00044249	chr15:90768542	-0.0047999	-0.47999	0.00024346	-0.00461854	-0.461854	0.00074411	SEMA4B	Body			GDPGP1 (-8,498), SEMA4B (+23,992)
cg21128398	chrX:12600986	0.0108965	1.08965	0.000245121	0.00957074	0.957074	0.00204617	FRMPD4	Body	chrX:12601482-12601832	N_Shore	PRPS2 (-208,539), FRMPD4 (+444,402)
cg12112255	chr2:197237686	-0.00852718	-0.852718	0.000246383	-0.00731288	-0.731288	0.00263386	HECW2	Body			STK17B (-201,388), HECW2 (+219,649)
cg20726664	chr15:86168936	0.0106101	1.06101	0.000250823	0.0113108	1.13108	0.000197235	AKAP13	Body			KLHL25 (+169,325), AKAP13 (+244,977)
cg05115844	chr16:82806553	0.011269	1.1269	0.000253206	0.0110904	1.10904	0.000595127	LOC101928446	TSS1500			CDH13 (+145,984)
cg18554965	chr1:209542957	0.011401	1.1401	0.000253475	0.0107934	1.07934	0.000931094					CAMK1G (-214,105)
cg23607608	chr22:37551679	-0.00614027	-0.614027	0.00025578	-0.00627491	-0.627491	0.000339913					IL2RB (-5,650), C1QTNF6 (+32,650)
cg00299861	chr6:1417366	-0.0180718	-1.80718	0.000259378	-0.017619	-1.7619	0.000658252					FOXC1 (-193,315), FOXF2 (+27,298)
cg15699733	chr11:119038826	0.00738503	0.738503	0.00026208	0.00709076	0.709076	0.000828659	NLRX1	TSS1500	chr11:119039429-119039944	N_Shore	NLRX1 (-647)
cg20499380	chr12:104457345	-0.0048667	-0.48667	0.000262625	-0.00501191	-0.501191	0.000337252	HCFC2	TSS1500	chr12:104457766-104459087	N_Shore	HCFC2 (-890)
cg14364686	chr2:128398945	-0.00658241	-0.658241	0.000263013	-0.00642208	-0.642208	0.000675841	LIMS2	Body			GPR17 (-4,494)
cg12458913	chr13:53173898	-0.00601585	-0.601585	0.000265809	-0.0052739	-0.52739	0.00222881			chr13:53174028-53174674	N_Shore	HNRNPA1L2 (-17,707), CKAP2 (+144,297)
[truncated: 829 more rows]

## Sheet: Sup T4
Supplementary Table 4: The 1000 most significant differentially methylated positions (DMPs) which were associated with CSF p-tau assay Z-score. Probe information is provided corresponding to chromosomal location (hg19/GRCh37 genomic annotation), Illumina (UCSC) gene annotation, the UCSC gene group, CpG island name, relation to the CpG island (if relevant) and the genes with a transcription start …
[truncated: 1,002 more rows]

[truncated: 22 more sheets: Sup T5, Sup T6, Sup T7, Sup T8, Sup T9, Sup T10, Sup T11, Sup T12, Sup T13, Sup T14, Sup T15, Sup T16, Sup T17, Sup T18, Sup T19, Sup T20, Sup T21, Sup T22, Sup T23, Sup T24 …]
